# Supplementary material for: Reexamining Sample Size Requirements for Multivariate, Abundance-Based Community Research: When Resources are Limited, the Research Does Not Have to Be
Source: PLoS One. 2015 Jun 9;10(6):e0128379. doi: 10.1371/journal.pone.0128379 (PMC4461312; doi:10.1371/journal.pone.0128379)
Supplement: S1 R Data — A R-formatted file containing the 132 created datasets with selected abundance distributions. (TXT) [file pone.0128379.s002.txt]

####################################################
#### 5 samples, Richness=10, Low evenness

Sam1<-c(67, 23,22,22,11,11,11,11,11,11 )
Sam2<-c(100,17,17,16, 9,9,8,8,8,8)
Sam3<-c(133,12,11,11,6,6,6,5,5,5 )
Sam4<-c( 150, 9,8,8, 5,4,4,4,4,4)
Sam5<-c( 167,6,6,5, 3,3,3,3,2,2)

Dataset1<-rbind(Sam1,Sam2,Sam3,Sam4,Sam5)

Sam1<-c(67, 0,0,0,0, 23,22,22,11,11,11,11,11,11 )
Sam2<-c(0, 100,0,0,0, 17,17,16, 9,9,8,8,8,8)
Sam3<-c(0,0,133,0,0,12,11,11,6,6,6,5,5,5 )
Sam4<-c( 0,0,0,150,0, 9,8,8, 5,4,4,4,4,4)
Sam5<-c( 0,0,0,0, 167,6,6,5, 3,3,3,3,2,2)

Dataset2<-rbind(Sam1,Sam2,Sam3,Sam4,Sam5)

Sam1<-c(67, 23,22,22, 0,0,0, 0,0,0, 0,0,0, 0,0,0, 11,11,11,11,11,11 )
Sam2<-c(100,0,0,0, 17,17,16, 0,0,0, 0,0,0, 0,0,0, 9,9,8,8,8,8)
Sam3<-c(133, 0,0,0, 0,0,0, 12,11,11, 0,0,0, 0,0,0, 6,6,6,5,5,5 )
Sam4<-c( 150, 0,0,0, 0,0,0, 0,0,0, 9,8,8, 0,0,0, 5,4,4,4,4,4)
Sam5<-c( 167,0,0,0, 0,0,0, 0,0,0, 0,0,0, 6,6,5, 3,3,3,3,2,2)

Dataset3<-rbind(Sam1,Sam2,Sam3,Sam4,Sam5)

Sam1<-c(67, 23,22,22,11,11,11,11,11,11 , 0,0,0,0,0,0, 0,0,0,0,0,0, 0,0,0,0,0,0, 0,0,0,0,0,0  )
Sam2<-c(100,17,17,16, 0,0,0,0,0,0, 9,9,8,8,8,8, 0,0,0,0,0,0, 0,0,0,0,0,0, 0,0,0,0,0,0)
Sam3<-c(133,12,11,11, 0,0,0,0,0,0, 0,0,0,0,0,0, 6,6,6,5,5,5, 0,0,0,0,0,0, 0,0,0,0,0,0 )
Sam4<-c( 150, 9,8,8, 0,0,0,0,0,0, 5,4,4,4,4,4, 0,0,0,0,0,0, 0,0,0,0,0,0, 0,0,0,0,0,0)
Sam5<-c( 167,6,6,5, 0,0,0,0,0,0, 0,0,0,0,0,0, 0,0,0,0,0,0, 0,0,0,0,0,0, 3,3,3,3,2,2)

Dataset4<-rbind(Sam1,Sam2,Sam3,Sam4,Sam5)


Sam1<-c(67, 23,22,22,11,11,11,11,11,11 )
Sam2<-c(17,100,17,16, 9,9,8,8,8,8)
Sam3<-c(12,11,133,11,6,6,6,5,5,5 )
Sam4<-c( 9,8,8,150, 5,4,4,4,4,4)
Sam5<-c( 6,6,5, 3,167, 3,3,3,2,2)

Dataset5<-rbind(Sam1,Sam2,Sam3,Sam4,Sam5)

Sam1<-c(23,22,22,11,11,67, 11,11,11,11 )
Sam2<-c(17,17,16, 9,9,8,100,8,8,8)
Sam3<-c(12,11,11,6,6,6,5,133,5,5 )
Sam4<-c(  9,8,8, 5,4,4,4,4,150,4)
Sam5<-c( 6,6,5, 3,3,3,3,2,2, 167)

Dataset6<-rbind(Sam1,Sam2,Sam3,Sam4,Sam5)

Sam1<-sample(c(67, 23,22,22,11,11,11,11,11,11 ), 10, replace=FALSE)
Sam2<-sample(c(100,17,17,16, 9,9,8,8,8,8 ), 10, replace=FALSE)
Sam3<-sample(c(133,12,11,11,6,6,6,5,5,5 ), 10, replace=FALSE)
Sam4<-sample(c(150, 9,8,8, 5,4,4,4,4,4 ), 10, replace=FALSE)
Sam5<-sample(c(167,6,6,5, 3,3,3,3,2,2), 10, replace=FALSE)

Dataset7<-rbind(Sam1,Sam2,Sam3,Sam4,Sam5)

Sam1<-sample(c(67, 23,22,22,11,11,11,11,11,11,0,0,0,0,0 ), 10, replace=FALSE)
Sam2<-sample(c(100,17,17,16, 9,9,8,8,8,8,0,0,0,0,0 ), 10, replace=FALSE)
Sam3<-sample(c(133,12,11,11,6,6,6,5,5,5,0,0,0,0,0 ), 10, replace=FALSE)
Sam4<-sample(c(150, 9,8,8, 5,4,4,4,4,4,0,0,0,0,0 ), 10, replace=FALSE)
Sam5<-sample(c(167,6,6,5, 3,3,3,3,2,2,0,0,0,0,0), 10, replace=FALSE)

Dataset8<-rbind(Sam1,Sam2,Sam3,Sam4,Sam5)

Sam1<-sample(c(67, 23,22,22,11,11,11,11,11,11,0,0,0,0,0 ), 15, replace=FALSE)
Sam2<-sample(c(100,17,17,16, 9,9,8,8,8,8,0,0,0,0,0 ), 15, replace=FALSE)
Sam3<-sample(c(133,12,11,11,6,6,6,5,5,5,0,0,0,0,0 ), 15, replace=FALSE)
Sam4<-sample(c(150, 9,8,8, 5,4,4,4,4,4,0,0,0,0,0 ), 15, replace=FALSE)
Sam5<-sample(c(167,6,6,5, 3,3,3,3,2,2,0,0,0,0,0), 15, replace=FALSE)

Dataset9<-rbind(Sam1,Sam2,Sam3,Sam4,Sam5)


####################################################
#### 5 samples, Richness=10, Higher evenness
 
Sam1<-c( 20,20,20,20,20,20,20,20,20,20)
Sam2<-c( 33,28,28,28, 14,14,14,14,14,13 )
Sam3<-c(50,  25,25,25,  13,13,13,12,12,12 )
Sam4<-c(67, 23,22,22,11,11,11,11,11,11 )
Sam5<-c(75, 21,21,21, 11,11,10,10,10,10   )

Dataset10<-rbind(Sam1,Sam2,Sam3,Sam4,Sam5)


Sam1<-c( 20,0,0,0,0, 20,20,20,20,20,20,20,20,20)
Sam2<-c( 0, 33,0,0,0, 28,28,28, 14,14,14,14,14,13 )
Sam3<-c(0,0, 50, 0,0,  25,25,25,  13,13,13,12,12,12 )
Sam4<-c(0,0,0, 67,0, 23,22,22,11,11,11,11,11,11 )
Sam5<-c(0,0,0, 0, 75, 21,21,21, 11,11,10,10,10,10   )

Dataset11<-rbind(Sam1,Sam2,Sam3,Sam4,Sam5)

Sam1<-c( 20,20,20,20,0,0,0, 0,0,0, 0,0,0, 0,0,0, 20,20,20,20,20,20)
Sam2<-c( 33,0,0,0, 28,28,28, 0,0,0, 0,0,0, 0,0,0, 14,14,14,14,14,13 )
Sam3<-c(50, 0,0,0, 0,0,0, 25,25,25, 0,0,0, 0,0,0, 13,13,13,12,12,12 )
Sam4<-c(67,0,0,0,0,0,0,0,0,0, 23,22,22,0,0,0,11,11,11,11,11,11 )
Sam5<-c(75, 0,0,0,0,0,0,0,0,0,0,0,0, 21,21,21, 11,11,10,10,10,10   )

Dataset12<-rbind(Sam1,Sam2,Sam3,Sam4,Sam5)

Sam1<-c( 20,20,20,20,20,20,20,20,20,20,0,0,0,0,0,0,0,0,0,0,0,0,0,0,0,0,0,0,0,0,0,0,0,0)
Sam2<-c( 33,28,28,28, 0,0,0,0,0,0,14,14,14,14,14,13, 0,0,0,0,0,0,0,0,0,0,0,0,0,0,0,0,0,0 )
Sam3<-c(50,  25,25,25, 0,0,0,0,0,0,0,0,0,0,0,0, 13,13,13,12,12,12, 0,0,0,0,0,0,0,0,0,0,0,0 )
Sam4<-c(67, 23,22,22, 0,0,0,0,0,0, 0,0,0,0,0,0, 0,0,0,0,0,0, 11,11,11,11,11,11,0,0,0,0,0,0 )
Sam5<-c(75, 21,21,21,0,0,0,0,0,0,0,0,0,0,0,0,0,0,0,0,0,0,0,0,0,0,0,0, 11,11,10,10,10,10   )

Dataset13<-rbind(Sam1,Sam2,Sam3,Sam4,Sam5)

Sam1<-c( 20,20,20,20,20,20,20,20,20,20)
Sam2<-c( 28,33,28,28, 14,14,14,14,14,13 )
Sam3<-c(25,25,50, 25,  13,13,13,12,12,12 )
Sam4<-c(23,22,22,67,11,11,11,11,11,11 )
Sam5<-c(21,21,21, 11,75,11,10,10,10,10   )

Dataset14<-rbind(Sam1,Sam2,Sam3,Sam4,Sam5)

Sam1<-c( 20,20,20,20,20,20,20,20,20,20)
Sam2<-c( 28,28,28, 14,14,14,33,14,14,13 )
Sam3<-c(25,25,25,  13,13,13,12,50,12,12 )
Sam4<-c( 23,22,22,11,11,11,11,11,67,11 )
Sam5<-c(21,21,21, 11,11,10,10,10,10,75   )

Dataset15<-rbind(Sam1,Sam2,Sam3,Sam4,Sam5)

Sam1<-sample(c(20,20,20,20,20,20,20,20,20,20 ), 10, replace=FALSE)
Sam2<-sample(c(28,28,28, 14,14,14,33,14,14,13 ), 10, replace=FALSE)
Sam3<-sample(c(25,25,25,  13,13,13,12,50,12,12 ), 10, replace=FALSE)
Sam4<-sample(c(23,22,22,11,11,11,11,11,67,11 ), 10, replace=FALSE)
Sam5<-sample(c(21,21,21, 11,11,10,10,10,10,75), 10, replace=FALSE)

Dataset16<-rbind(Sam1,Sam2,Sam3,Sam4,Sam5)

Sam1<-sample(c(20,20,20,20,20,20,20,20,20,20,0,0,0,0,0 ), 10, replace=FALSE)
Sam2<-sample(c(28,28,28, 14,14,14,33,14,14,13 ,0,0,0,0,0), 10, replace=FALSE)
Sam3<-sample(c(25,25,25,  13,13,13,12,50,12,12 ,0,0,0,0,0), 10, replace=FALSE)
Sam4<-sample(c(23,22,22,11,11,11,11,11,67,11,0,0,0,0,0 ), 10, replace=FALSE)
Sam5<-sample(c(21,21,21, 11,11,10,10,10,10,75,0,0,0,0,0), 10, replace=FALSE)

Dataset17<-rbind(Sam1,Sam2,Sam3,Sam4,Sam5)

Sam1<-sample(c(20,20,20,20,20,20,20,20,20,20,0,0,0,0,0 ), 15, replace=FALSE)
Sam2<-sample(c(28,28,28, 14,14,14,33,14,14,13 ,0,0,0,0,0), 15, replace=FALSE)
Sam3<-sample(c(25,25,25,  13,13,13,12,50,12,12 ,0,0,0,0,0), 15, replace=FALSE)
Sam4<-sample(c(23,22,22,11,11,11,11,11,67,11,0,0,0,0,0 ), 15, replace=FALSE)
Sam5<-sample(c(21,21,21, 11,11,10,10,10,10,75,0,0,0,0,0), 15, replace=FALSE)

Dataset18<-rbind(Sam1,Sam2,Sam3,Sam4,Sam5)


################################################################################################################################################################################################################################################################################################################################################################################################################################
################################################################################################################################################################################################################
#### 5 samples, Richness=20, low evenness


Sam1<-c(67, 12,11,11,11,11,11,6,5,5,5,5,5,5,5,5,5,5,5,5    )
Sam2<-c(100, 9,9,8,8,8,8, 4,4,4,4,4,4,4,4,4,4,4,3,3       )
Sam3<-c(133, 6,6,6,6,5,5, 3,3,3,3,3,3,3,2,2,2,2,2,2   )
Sam4<-c( 150,  5,4,4,4,4,4,2,2,2,2,2,2,2,2,2,2,2,2,1   )
Sam5<-c( 167, 3,3,3,3,3,2, 2,2,2,1,1,1,1,1,1,1,1,1,1  )

Dataset19<-rbind(Sam1,Sam2,Sam3,Sam4,Sam5)

Sam1<-c(67, 0,0,0,0, 12,11,11,11,11,11,6,5,5,5,5,5,5,5,5,5,5,5,5    )
Sam2<-c(0, 100,0,0,0, 9,9,8,8,8,8, 4,4,4,4,4,4,4,4,4,4,4,3,3       )
Sam3<-c(0, 133, 0,0,0, 6,6,6,6,5,5, 3,3,3,3,3,3,3,2,2,2,2,2,2   )
Sam4<-c( 0,0, 150, 0,0,  5,4,4,4,4,4,2,2,2,2,2,2,2,2,2,2,2,2,1   )
Sam5<-c( 0,0,0, 167,0, 3,3,3,3,3,2, 2,2,2,1,1,1,1,1,1,1,1,1,1  )

Dataset20<-rbind(Sam1,Sam2,Sam3,Sam4,Sam5)

Sam1<-c(67, 12,11,11,11,11,11, 0,0,0,0,0,0, 0,0,0,0,0,0, 0,0,0,0,0,0, 0,0,0,0,0,0,    6,5,5,5,5,5,5,5,5,5,5,5,5    )
Sam2<-c(100, 0,0,0,0,0,0, 9,9,8,8,8,8, 0,0,0,0,0,0, 0,0,0,0,0,0, 0,0,0,0,0,0, 4,4,4,4,4,4,4,4,4,4,4,3,3       )
Sam3<-c(133,  0,0,0,0,0,0, 0,0,0,0,0,0, 6,6,6,6,5,5, 0,0,0,0,0,0, 0,0,0,0,0,0, 3,3,3,3,3,3,3,2,2,2,2,2,2   )
Sam4<-c( 150, 0,0,0,0,0,0, 0,0,0,0,0,0, 0,0,0,0,0,0, 5,4,4,4,4,4, 0,0,0,0,0,0, 2,2,2,2,2,2,2,2,2,2,2,2,1   )
Sam5<-c( 167, 0,0,0,0,0,0, 0,0,0,0,0,0, 0,0,0,0,0,0, 0,0,0,0,0,0, 3,3,3,3,3,2, 2,2,2,1,1,1,1,1,1,1,1,1,1  )

Dataset21<-rbind(Sam1,Sam2,Sam3,Sam4,Sam5)

Sam1<-c(67, 12,11,11,11,11,11,6,5,5,5,5,5,5,5,5,5,5,5,5  , 0,0,0,0,0,0,0,0,0,0,0,0,0,  0,0,0,0,0,0,0,0,0,0,0,0,0,  0,0,0,0,0,0,0,0,0,0,0,0,0,  0,0,0,0,0,0,0,0,0,0,0,0,0  )
Sam2<-c(100, 9,9,8,8,8,8,  0,0,0,0,0,0,0,0,0,0,0,0,0, 4,4,4,4,4,4,4,4,4,4,4,3,3   ,  0,0,0,0,0,0,0,0,0,0,0,0,0,  0,0,0,0,0,0,0,0,0,0,0,0,0,  0,0,0,0,0,0,0,0,0,0,0,0,0    )
Sam3<-c(133, 6,6,6,6,5,5, 0,0,0,0,0,0,0,0,0,0,0,0,0,  0,0,0,0,0,0,0,0,0,0,0,0,0, 3,3,3,3,3,3,3,2,2,2,2,2,2 ,  0,0,0,0,0,0,0,0,0,0,0,0,0,  0,0,0,0,0,0,0,0,0,0,0,0,0  )
Sam4<-c( 150,  5,4,4,4,4,4,  0,0,0,0,0,0,0,0,0,0,0,0,0,  0,0,0,0,0,0,0,0,0,0,0,0,0,  0,0,0,0,0,0,0,0,0,0,0,0,0, 2,2,2,2,2,2,2,2,2,2,2,2,1 ,  0,0,0,0,0,0,0,0,0,0,0,0,0  )
Sam5<-c( 167, 3,3,3,3,3,2,  0,0,0,0,0,0,0,0,0,0,0,0,0,  0,0,0,0,0,0,0,0,0,0,0,0,0,  0,0,0,0,0,0,0,0,0,0,0,0,0,  0,0,0,0,0,0,0,0,0,0,0,0,0, 2,2,2,1,1,1,1,1,1,1,1,1,1  )

Dataset22<-rbind(Sam1,Sam2,Sam3,Sam4,Sam5)


Sam1<-c(67, 12,11,11,11,11,11,6,5,5,5,5,5,5,5,5,5,5,5,5    )
Sam2<-c( 9,100, 9,8,8,8,8, 4,4,4,4,4,4,4,4,4,4,4,3,3       )
Sam3<-c(6,6,133, 6,6,5,5, 3,3,3,3,3,3,3,2,2,2,2,2,2   )
Sam4<-c( 5,4,4,150, 4,4,4,2,2,2,2,2,2,2,2,2,2,2,2,1   )
Sam5<-c( 3,3,3,3,167, 3,2, 2,2,2,1,1,1,1,1,1,1,1,1,1  )

Dataset23<-rbind(Sam1,Sam2,Sam3,Sam4,Sam5)


Sam1<-c(12,11,11,11,11,11,6,5,5,5,5,5,5,5,5,67, 5,5,5,5    )
Sam2<-c( 9,9,8,8,8,8, 4,4,4,4,4,4,4,4,4,4,100, 4,3,3       )
Sam3<-c(6,6,6,6,5,5, 3,3,3,3,3,3,3,2,2,2,2,133, 2,2   )
Sam4<-c(  5,4,4,4,4,4,2,2,2,2,2,2,2,2,2,2,2,2,150, 1   )
Sam5<-c( 3,3,3,3,3,2, 2,2,2,1,1,1,1,1,1,1,1,1,1, 167  )

Dataset24<-rbind(Sam1,Sam2,Sam3,Sam4,Sam5)


Sam1<-sample(c(67, 12,11,11,11,11,11,6,5,5,5,5,5,5,5,5,5,5,5,5 ), 20, replace=FALSE)
Sam2<-sample(c(100, 9,9,8,8,8,8, 4,4,4,4,4,4,4,4,4,4,4,3,3 ), 20, replace=FALSE)
Sam3<-sample(c(133, 6,6,6,6,5,5, 3,3,3,3,3,3,3,2,2,2,2,2,2), 20, replace=FALSE)
Sam4<-sample(c( 150,  5,4,4,4,4,4,2,2,2,2,2,2,2,2,2,2,2,2,1 ), 20, replace=FALSE)
Sam5<-sample(c(167, 3,3,3,3,3,2, 2,2,2,1,1,1,1,1,1,1,1,1,1), 20, replace=FALSE)


Dataset25<-rbind(Sam1,Sam2,Sam3,Sam4,Sam5)


Sam1<-sample(c(67, 12,11,11,11,11,11,6,5,5,5,5,5,5,5,5,5,5,5,5 ,0,0,0,0,0,0,0,0,0,0 ), 20, replace=FALSE)
Sam2<-sample(c(100, 9,9,8,8,8,8, 4,4,4,4,4,4,4,4,4,4,4,3,3 , 0,0,0,0,0,0,0,0,0,0  ), 20, replace=FALSE)
Sam3<-sample(c(133, 6,6,6,6,5,5, 3,3,3,3,3,3,3,2,2,2,2,2,2, 0,0,0,0,0,0,0,0,0,0 ), 20, replace=FALSE)
Sam4<-sample(c( 150,  5,4,4,4,4,4,2,2,2,2,2,2,2,2,2,2,2,2,1, 0,0,0,0,0,0,0,0,0,0  ), 20, replace=FALSE)
Sam5<-sample(c(167, 3,3,3,3,3,2, 2,2,2,1,1,1,1,1,1,1,1,1,1, 0,0,0,0,0,0,0,0,0,0 ), 20, replace=FALSE)


Dataset26<-rbind(Sam1,Sam2,Sam3,Sam4,Sam5)

Sam1<-sample(c(67, 12,11,11,11,11,11,6,5,5,5,5,5,5,5,5,5,5,5,5 ,0,0,0,0,0,0,0,0,0,0 ), 30, replace=FALSE)
Sam2<-sample(c(100, 9,9,8,8,8,8, 4,4,4,4,4,4,4,4,4,4,4,3,3 , 0,0,0,0,0,0,0,0,0,0  ), 30, replace=FALSE)
Sam3<-sample(c(133, 6,6,6,6,5,5, 3,3,3,3,3,3,3,2,2,2,2,2,2, 0,0,0,0,0,0,0,0,0,0 ), 30, replace=FALSE)
Sam4<-sample(c( 150,  5,4,4,4,4,4,2,2,2,2,2,2,2,2,2,2,2,2,1, 0,0,0,0,0,0,0,0,0,0  ), 30, replace=FALSE)
Sam5<-sample(c(167, 3,3,3,3,3,2, 2,2,2,1,1,1,1,1,1,1,1,1,1, 0,0,0,0,0,0,0,0,0,0 ), 30, replace=FALSE)


Dataset27<-rbind(Sam1,Sam2,Sam3,Sam4,Sam5)


##################
#### 5 samples, Richness=20, higher evenness

Sam1<-c( 10,10,10,10,10,10,10,10,10,10,10,10,10,10,10,10,10,10,10,10)
Sam2<-c( 20, 15,15,15,15,15,15 , 7,7,7,7,7,7,7,7,7,7,7,7,6  )
Sam3<-c(33,  14,14,14,14,14,14, 7,7,7,7,7,6,6,6,6,6,6,6,6 )
Sam4<-c(50, 13,13,13,12,12,12, 6,6,6,6,6,6,6,6,6,6,5,5,5 )
Sam5<-c(67, 12,11,11,11,11,11,6,5,5,5,5,5,5,5,5,5,5,5,5   )

Dataset28<-rbind(Sam1,Sam2,Sam3,Sam4,Sam5)


Sam1<-c( 10,0,0,0,0, 10,10,10,10,10,10,10,10,10,10,10,10,10,10,10,10,10,10,10)
Sam2<-c( 0, 20,0,0,0,  15,15,15,15,15,15 , 7,7,7,7,7,7,7,7,7,7,7,7,6  )
Sam3<-c(0,0, 33, 0,0,  14,14,14,14,14,14, 7,7,7,7,7,6,6,6,6,6,6,6,6 )
Sam4<-c(0,0,0, 50,0, 13,13,13,12,12,12, 6,6,6,6,6,6,6,6,6,6,5,5,5 )
Sam5<-c(0,0,0,0, 67, 12,11,11,11,11,11,6,5,5,5,5,5,5,5,5,5,5,5,5   )

Dataset29<-rbind(Sam1,Sam2,Sam3,Sam4,Sam5)

Sam1<-c( 10,10,10,10,10,10,10, 0,0,0,0,0,0, 0,0,0,0,0,0,  0,0,0,0,0,0,  0,0,0,0,0,0, 10,10,10,10,10,10,10,10,10,10,10,10,10)
Sam2<-c( 20,0,0,0,0,0,0,  15,15,15,15,15,15 ,0,0,0,0,0,0,  0,0,0,0,0,0,  0,0,0,0,0,0,  7,7,7,7,7,7,7,7,7,7,7,7,6  )
Sam3<-c(33, 0,0,0,0,0,0,  0,0,0,0,0,0,  14,14,14,14,14,14,0,0,0,0,0,0, 0,0,0,0,0,0,  7,7,7,7,7,6,6,6,6,6,6,6,6 )
Sam4<-c(50, 0,0,0,0,0,0, 0,0,0,0,0,0, 0,0,0,0,0,0,  13,13,13,12,12,12, 0,0,0,0,0,0, 6,6,6,6,6,6,6,6,6,6,5,5,5 )
Sam5<-c(67, 0,0,0,0,0,0, 0,0,0,0,0,0, 0,0,0,0,0,0, 0,0,0,0,0,0,  12,11,11,11,11,11,6,5,5,5,5,5,5,5,5,5,5,5,5   )

Dataset30<-rbind(Sam1,Sam2,Sam3,Sam4,Sam5)

Sam1<-c( 10,10,10,10,10,10,10,10,10,10,10,10,10,10,10,10,10,10,10,10, 0,0,0,0,0,0,0,0,0,0,0,0,0, 0,0,0,0,0,0,0,0,0,0,0,0,0, 0,0,0,0,0,0,0,0,0,0,0,0,0, 0,0,0,0,0,0,0,0,0,0,0,0,0 )
Sam2<-c( 20, 15,15,15,15,15,15 , 0,0,0,0,0,0,0,0,0,0,0,0,0, 7,7,7,7,7,7,7,7,7,7,7,7,6 , 0,0,0,0,0,0,0,0,0,0,0,0,0, 0,0,0,0,0,0,0,0,0,0,0,0,0, 0,0,0,0,0,0,0,0,0,0,0,0,0 )
Sam3<-c(33,  14,14,14,14,14,14, 0,0,0,0,0,0,0,0,0,0,0,0,0,0,0,0,0,0,0,0,0,0,0,0,0,0, 7,7,7,7,7,6,6,6,6,6,6,6,6, 0,0,0,0,0,0,0,0,0,0,0,0,0, 0,0,0,0,0,0,0,0,0,0,0,0,0 )
Sam4<-c(50, 13,13,13,12,12,12, 0,0,0,0,0,0,0,0,0,0,0,0,0, 0,0,0,0,0,0,0,0,0,0,0,0,0, 0,0,0,0,0,0,0,0,0,0,0,0,0, 6,6,6,6,6,6,6,6,6,6,5,5,5, 0,0,0,0,0,0,0,0,0,0,0,0,0 )
Sam5<-c(67, 12,11,11,11,11,11, 0,0,0,0,0,0,0,0,0,0,0,0,0, 0,0,0,0,0,0,0,0,0,0,0,0,0, 0,0,0,0,0,0,0,0,0,0,0,0,0, 0,0,0,0,0,0,0,0,0,0,0,0,0, 6,5,5,5,5,5,5,5,5,5,5,5,5   )

Dataset31<-rbind(Sam1,Sam2,Sam3,Sam4,Sam5)


Sam1<-c( 10,10,10,10,10,10,10,10,10,10,10,10,10,10,10,10,10,10,10,10)
Sam2<-c(  15,20,15,15,15,15,15 , 7,7,7,7,7,7,7,7,7,7,7,7,6  )
Sam3<-c(14,14,33,14,14,14,14, 7,7,7,7,7,6,6,6,6,6,6,6,6 )
Sam4<-c(13,13,13,50, 12,12,12, 6,6,6,6,6,6,6,6,6,6,5,5,5 )
Sam5<-c(12,11,11,11,67, 11,11,6,5,5,5,5,5,5,5,5,5,5,5,5   )

Dataset32<-rbind(Sam1,Sam2,Sam3,Sam4,Sam5)


Sam1<-c( 10,10,10,10,10,10,10,10,10,10,10,10,10,10,10,10,10,10,10,10)
Sam2<-c(  15,15,15,15,15,15 , 7,7,7,7,7,7,7,7,7,7,20, 7,7,6  )
Sam3<-c( 14,14,14,14,14,14, 7,7,7,7,7,6,6,6,6,6,6,33, 6,6 )
Sam4<-c( 13,13,13,12,12,12, 6,6,6,6,6,6,6,6,6,6,5,5,50, 5 )
Sam5<-c(12,11,11,11,11,11,6,5,5,5,5,5,5,5,5,5,5,5,5,67   )

Dataset33<-rbind(Sam1,Sam2,Sam3,Sam4,Sam5)


Sam1<-sample(c(10,10,10,10,10,10,10,10,10,10,10,10,10,10,10,10,10,10,10,10), 20, replace=FALSE)
Sam2<-sample(c(20, 15,15,15,15,15,15 , 7,7,7,7,7,7,7,7,7,7,7,7,6  ), 20, replace=FALSE)
Sam3<-sample(c(33,  14,14,14,14,14,14, 7,7,7,7,7,6,6,6,6,6,6,6,6 ), 20, replace=FALSE)
Sam4<-sample(c( 50, 13,13,13,12,12,12, 6,6,6,6,6,6,6,6,6,6,5,5,5 ), 20, replace=FALSE)
Sam5<-sample(c(67, 12,11,11,11,11,11,6,5,5,5,5,5,5,5,5,5,5,5,5 ), 20, replace=FALSE)


Dataset34<-rbind(Sam1,Sam2,Sam3,Sam4,Sam5)


Sam1<-sample(c(10,10,10,10,10,10,10,10,10,10,10,10,10,10,10,10,10,10,10,10,0,0,0,0,0,0,0,0,0,0 ), 20, replace=FALSE)
Sam2<-sample(c(20, 15,15,15,15,15,15 , 7,7,7,7,7,7,7,7,7,7,7,7,6  ,0,0,0,0,0,0,0,0,0,0 ), 20, replace=FALSE)
Sam3<-sample(c(33,  14,14,14,14,14,14, 7,7,7,7,7,6,6,6,6,6,6,6,6 ,0,0,0,0,0,0,0,0,0,0 ), 20, replace=FALSE)
Sam4<-sample(c( 50, 13,13,13,12,12,12, 6,6,6,6,6,6,6,6,6,6,5,5,5 ,0,0,0,0,0,0,0,0,0,0 ), 20, replace=FALSE)
Sam5<-sample(c(67, 12,11,11,11,11,11,6,5,5,5,5,5,5,5,5,5,5,5,5 ,0,0,0,0,0,0,0,0,0,0 ), 20, replace=FALSE)


Dataset35<-rbind(Sam1,Sam2,Sam3,Sam4,Sam5)


Sam1<-sample(c(10,10,10,10,10,10,10,10,10,10,10,10,10,10,10,10,10,10,10,10,0,0,0,0,0,0,0,0,0,0 ), 30, replace=FALSE)
Sam2<-sample(c(20, 15,15,15,15,15,15 , 7,7,7,7,7,7,7,7,7,7,7,7,6  ,0,0,0,0,0,0,0,0,0,0 ), 30, replace=FALSE)
Sam3<-sample(c(33,  14,14,14,14,14,14, 7,7,7,7,7,6,6,6,6,6,6,6,6 ,0,0,0,0,0,0,0,0,0,0 ), 30, replace=FALSE)
Sam4<-sample(c( 50, 13,13,13,12,12,12, 6,6,6,6,6,6,6,6,6,6,5,5,5 ,0,0,0,0,0,0,0,0,0,0 ), 30, replace=FALSE)
Sam5<-sample(c(67, 12,11,11,11,11,11,6,5,5,5,5,5,5,5,5,5,5,5,5 ,0,0,0,0,0,0,0,0,0,0 ), 30, replace=FALSE)


Dataset36<-rbind(Sam1,Sam2,Sam3,Sam4,Sam5)


##################
#### 5 samples, Richness=50, lower evenness


Sam1<-c( 67,5,5,5,4,4,4 ,4,4,4,4,4,4,4,4,4,4,2,2,2 ,2,2,2,2,2,2,2,2,2,2,2,2,2,2,2,2,2,2,2,2,2,2,2,2,2,2,2,2,2,2  )
Sam2<-c(100, 4,4,3,3,3,3,3,3,3,3,3,3,3,3,3,3, 2,2,2,2,2,2,2,2,2,2,2,2,2,2,2,2,2,1,1,1,1,1,1,1,1,1,1,1,1,1,1,1,1       )
Sam3<-c(133,3,3,2,2,2,2,2,2,2,2,2,2,2,2,2,2, 1,1,1,1,1,1,1,1,1,1,1,1,1,1,1,1,1,1,1,1,1,1,1,1,1,1,1,1,1,1,1,1,1 )
Sam4<-c( 150,  2,1,1,1,1,1,1,1,1,1,1,1,1 ,1,1,1,1,1,1,1,1,1,1,1,1,1,1,1,1,1,1,1,1,1,1,1,1,1,1,1,1,1,1,1,1,1,1,1,1  )
Sam5<-c( 167,  1,1,1,1,1,1,1,1,1,1,1,1,1,1,1,1,1,1,1,1,1 ,1,1,1,1,1,1,1,1,1,1,1,1,0,0,0,0,0,0,0,0,0,0,0,0,0,0,0,0 )

Dataset37<-rbind(Sam1,Sam2,Sam3,Sam4,Sam5)


Sam1<-c( 67,0,0,0,0, 5,5,5,4,4,4 ,4,4,4,4,4,4,4,4,4,4,2,2,2 ,2,2,2,2,2,2,2,2,2,2,2,2,2,2,2,2,2,2,2,2,2,2,2,2,2,2,2,2,2,2  )
Sam2<-c(0, 100, 0,0,0, 4,4,3,3,3,3,3,3,3,3,3,3,3,3,3,3, 2,2,2,2,2,2,2,2,2,2,2,2,2,2,2,2,2,1,1,1,1,1,1,1,1,1,1,1,1,1,1,1,1       )
Sam3<-c(0,0, 133, 0,0, 3,3,2,2,2,2,2,2,2,2,2,2,2,2,2,2, 1,1,1,1,1,1,1,1,1,1,1,1,1,1,1,1,1,1,1,1,1,1,1,1,1,1,1,1,1,1,1,1,1 )
Sam4<-c( 0,0,0, 150, 0, 2,1,1,1,1,1,1,1,1,1,1,1,1 ,1,1,1,1,1,1,1,1,1,1,1,1,1,1,1,1,1,1,1,1,1,1,1,1,1,1,1,1,1,1,1,1,1,1,1,1  )
Sam5<-c(0,0,0,0,  167,  1,1,1,1,1,1,1,1,1,1,1,1,1,1,1,1,1,1,1,1,1 ,1,1,1,1,1,1,1,1,1,1,1,1,0,0,0,0,0,0,0,0,0,0,0,0,0,0,0,0 )

Dataset38<-rbind(Sam1,Sam2,Sam3,Sam4,Sam5)

Sam1<-c( 67,5,5,5,4,4,4 ,4,4,4,4,4,4,4,4,4,4,  0,0,0,0,0,0,0,0,0,0,0,0,0,0,0,0,  0,0,0,0,0,0,0,0,0,0,0,0,0,0,0,0,  0,0,0,0,0,0,0,0,0,0,0,0,0,0,0,0,  0,0,0,0,0,0,0,0,0,0,0,0,0,0,0,0,    2,2,2 ,2,2,2,2,2,2,2,2,2,2,2,2,2,2,2,2,2,2,2,2,2,2,2,2,2,2,2,2,2,2  )
Sam2<-c(100,  0,0,0,0,0,0,0,0,0,0,0,0,0,0,0,0,  4,4,3,3,3,3,3,3,3,3,3,3,3,3,3,3,  0,0,0,0,0,0,0,0,0,0,0,0,0,0,0,0,  0,0,0,0,0,0,0,0,0,0,0,0,0,0,0,0,  0,0,0,0,0,0,0,0,0,0,0,0,0,0,0,0, 2,2,2,2,2,2,2,2,2,2,2,2,2,2,2,2,2,1,1,1,1,1,1,1,1,1,1,1,1,1,1,1,1       )
Sam3<-c(133,  0,0,0,0,0,0,0,0,0,0,0,0,0,0,0,0,   0,0,0,0,0,0,0,0,0,0,0,0,0,0,0,0, 3,3,2,2,2,2,2,2,2,2,2,2,2,2,2,2,  0,0,0,0,0,0,0,0,0,0,0,0,0,0,0,0,  0,0,0,0,0,0,0,0,0,0,0,0,0,0,0,0, 1,1,1,1,1,1,1,1,1,1,1,1,1,1,1,1,1,1,1,1,1,1,1,1,1,1,1,1,1,1,1,1,1 )
Sam4<-c( 150,  0,0,0,0,0,0,0,0,0,0,0,0,0,0,0,0,  0,0,0,0,0,0,0,0,0,0,0,0,0,0,0,0,  0,0,0,0,0,0,0,0,0,0,0,0,0,0,0,0,  2,1,1,1,1,1,1,1,1,1,1,1,1 ,1,1,1,  0,0,0,0,0,0,0,0,0,0,0,0,0,0,0,0, 1,1,1,1,1,1,1,1,1,1,1,1,1,1,1,1,1,1,1,1,1,1,1,1,1,1,1,1,1,1,1,1,1  )
Sam5<-c( 167,  0,0,0,0,0,0,0,0,0,0,0,0,0,0,0,0,  0,0,0,0,0,0,0,0,0,0,0,0,0,0,0,0,  0,0,0,0,0,0,0,0,0,0,0,0,0,0,0,0,  0,0,0,0,0,0,0,0,0,0,0,0,0,0,0,0,  1,1,1,1,1,1,1,1,1,1,1,1,1,1,1,1,1,1,1,1,1 ,1,1,1,1,1,1,1,1,1,1,1,1,0,0,0,0,0,0,0,0,0,0,0,0,0,0,0,0 )

Dataset39<-rbind(Sam1,Sam2,Sam3,Sam4,Sam5)


Sam1<-c( 67,5,5,5,4,4,4 ,4,4,4,4,4,4,4,4,4,4,2,2,2 ,2,2,2,2,2,2,2,2,2,2,2,2,2,2,2,2,2,2,2,2,2,2,2,2,2,2,2,2,2,2 , rep(0,33) , rep(0,33), rep(0,33), rep(0,33)  )
Sam2<-c(100, 4,4,3,3,3,3,3,3,3,3,3,3,3,3,3,3, rep(0,33), 2,2,2,2,2,2,2,2,2,2,2,2,2,2,2,2,2,1,1,1,1,1,1,1,1,1,1,1,1,1,1,1,1   , rep(0,33), rep(0,33), rep(0,33)    )
Sam3<-c(133,3,3,2,2,2,2,2,2,2,2,2,2,2,2,2,2, rep(0,33), rep(0,33), 1,1,1,1,1,1,1,1,1,1,1,1,1,1,1,1,1,1,1,1,1,1,1,1,1,1,1,1,1,1,1,1,1, rep(0,33), rep(0,33) )
Sam4<-c( 150,  2,1,1,1,1,1,1,1,1,1,1,1,1 ,1,1,1 , rep(0,33), rep(0,33), rep(0,33),1,1,1,1,1,1,1,1,1,1,1,1,1,1,1,1,1,1,1,1,1,1,1,1,1,1,1,1,1,1,1,1,1 , rep(0,33) )
Sam5<-c( 167,  1,1,1,1,1,1,1,1,1,1,1,1,1,1,1,1 , rep(0,33), rep(0,33), rep(0,33), rep(0,33),1,1,1,1,1 ,1,1,1,1,1,1,1,1,1,1,1,1,0,0,0,0,0,0,0,0,0,0,0,0,0,0,0,0 )

Dataset40<-rbind(Sam1,Sam2,Sam3,Sam4,Sam5)


Sam1<-c( 67,5,5,5,4,4,4 ,4,4,4,4,4,4,4,4,4,4,2,2,2 ,2,2,2,2,2,2,2,2,2,2,2,2,2,2,2,2,2,2,2,2,2,2,2,2,2,2,2,2,2,2  )
Sam2<-c( 4,100, 4,3,3,3,3,3,3,3,3,3,3,3,3,3,3, 2,2,2,2,2,2,2,2,2,2,2,2,2,2,2,2,2,1,1,1,1,1,1,1,1,1,1,1,1,1,1,1,1       )
Sam3<-c(3,3,133,2,2,2,2,2,2,2,2,2,2,2,2,2,2, 1,1,1,1,1,1,1,1,1,1,1,1,1,1,1,1,1,1,1,1,1,1,1,1,1,1,1,1,1,1,1,1,1 )
Sam4<-c( 2,1,1,150, 1,1,1,1,1,1,1,1,1,1 ,1,1,1,1,1,1,1,1,1,1,1,1,1,1,1,1,1,1,1,1,1,1,1,1,1,1,1,1,1,1,1,1,1,1,1,1  )
Sam5<-c(  1,1,1,1,167, 1,1,1,1,1,1,1,1,1,1,1,1,1,1,1,1,1 ,1,1,1,1,1,1,1,1,1,1,1,1,0,0,0,0,0,0,0,0,0,0,0,0,0,0,0,0 )

Dataset41<-rbind(Sam1,Sam2,Sam3,Sam4,Sam5)


Sam1<-c( 5,5,5,4,4,4 ,4,4,4,4,4,4,4,4,4,4,2,2,2 ,2,2,2,2,2,2,2,2,2,2,2,2,2,2,2,2,2,2,2,2,2,2,2,2,2,2,67, 2,2,2,2  )
Sam2<-c( 4,4,3,3,3,3,3,3,3,3,3,3,3,3,3,3, 2,2,2,2,2,2,2,2,2,2,2,2,2,2,2,2,2,1,1,1,1,1,1,1,1,1,1,1,1,1,100, 1,1,1       )
Sam3<-c(3,3,2,2,2,2,2,2,2,2,2,2,2,2,2,2, 1,1,1,1,1,1,1,1,1,1,1,1,1,1,1,1,1,1,1,1,1,1,1,1,1,1,1,1,1,1,1,133, 1,1 )
Sam4<-c( 2,1,1,1,1,1,1,1,1,1,1,1,1 ,1,1,1,1,1,1,1,1,1,1,1,1,1,1,1,1,1,1,1,1,1,1,1,1,1,1,1,1,1,1,1,1,1,1,1,150, 1  )
Sam5<-c( 1,1,1,1,1,1,1,1,1,1,1,1,1,1,1,1,1,1,1,1,1 ,1,1,1,1,1,1,1,1,1,1,1,1,0,0,0,0,0,0,0,0,0,0,0,0,0,0,0,0,167 )

Dataset42<-rbind(Sam1,Sam2,Sam3,Sam4,Sam5)

Sam1<-sample(c( 67,5,5,5,4,4,4 ,4,4,4,4,4,4,4,4,4,4,2,2,2 ,2,2,2,2,2,2,2,2,2,2,2,2,2,2,2,2,2,2,2,2,2,2,2,2,2,2,2,2,2,2  ), 50, replace=FALSE)
Sam2<-sample(c( 100, 4,4,3,3,3,3,3,3,3,3,3,3,3,3,3,3, 2,2,2,2,2,2,2,2,2,2,2,2,2,2,2,2,2,1,1,1,1,1,1,1,1,1,1,1,1,1,1,1,1  ), 50, replace=FALSE)
Sam3<-sample(c( 133,3,3,2,2,2,2,2,2,2,2,2,2,2,2,2,2, 1,1,1,1,1,1,1,1,1,1,1,1,1,1,1,1,1,1,1,1,1,1,1,1,1,1,1,1,1,1,1,1,1  ), 50, replace=FALSE)
Sam4<-sample(c( 150,  2,1,1,1,1,1,1,1,1,1,1,1,1 ,1,1,1,1,1,1,1,1,1,1,1,1,1,1,1,1,1,1,1,1,1,1,1,1,1,1,1,1,1,1,1,1,1,1,1,1   ), 50, replace=FALSE)
Sam5<-sample(c( 167,  1,1,1,1,1,1,1,1,1,1,1,1,1,1,1,1,1,1,1,1,1 ,1,1,1,1,1,1,1,1,1,1,1,1,0,0,0,0,0,0,0,0,0,0,0,0,0,0,0,0 ), 50, replace=FALSE)


Dataset43<-rbind(Sam1,Sam2,Sam3,Sam4,Sam5)

Sam1<-sample(c( 67,5,5,5,4,4,4 ,4,4,4,4,4,4,4,4,4,4,2,2,2 ,2,2,2,2,2,2,2,2,2,2,2,2,2,2,2,2,2,2,2,2,2,2,2,2,2,2,2,2,2,2  , rep(0,15)), 50, replace=FALSE)
Sam2<-sample(c( 100, 4,4,3,3,3,3,3,3,3,3,3,3,3,3,3,3, 2,2,2,2,2,2,2,2,2,2,2,2,2,2,2,2,2,1,1,1,1,1,1,1,1,1,1,1,1,1,1,1,1 , rep(0,15) ), 50, replace=FALSE)
Sam3<-sample(c( 133,3,3,2,2,2,2,2,2,2,2,2,2,2,2,2,2, 1,1,1,1,1,1,1,1,1,1,1,1,1,1,1,1,1,1,1,1,1,1,1,1,1,1,1,1,1,1,1,1,1 , rep(0,15) ), 50, replace=FALSE)
Sam4<-sample(c( 150,  2,1,1,1,1,1,1,1,1,1,1,1,1 ,1,1,1,1,1,1,1,1,1,1,1,1,1,1,1,1,1,1,1,1,1,1,1,1,1,1,1,1,1,1,1,1,1,1,1,1 , rep(0,15)  ), 50, replace=FALSE)
Sam5<-sample(c( 167,  1,1,1,1,1,1,1,1,1,1,1,1,1,1,1,1,1,1,1,1,1 ,1,1,1,1,1,1,1,1,1,1,1,1,0,0,0,0,0,0,0,0,0,0,0,0,0,0,0,0 , rep(0,15)), 50, replace=FALSE)


Dataset44<-rbind(Sam1,Sam2,Sam3,Sam4,Sam5)

Sam1<-sample(c( 67,5,5,5,4,4,4 ,4,4,4,4,4,4,4,4,4,4,2,2,2 ,2,2,2,2,2,2,2,2,2,2,2,2,2,2,2,2,2,2,2,2,2,2,2,2,2,2,2,2,2,2  , rep(0,15)), 65, replace=FALSE)
Sam2<-sample(c( 100, 4,4,3,3,3,3,3,3,3,3,3,3,3,3,3,3, 2,2,2,2,2,2,2,2,2,2,2,2,2,2,2,2,2,1,1,1,1,1,1,1,1,1,1,1,1,1,1,1,1 , rep(0,15) ), 65, replace=FALSE)
Sam3<-sample(c( 133,3,3,2,2,2,2,2,2,2,2,2,2,2,2,2,2, 1,1,1,1,1,1,1,1,1,1,1,1,1,1,1,1,1,1,1,1,1,1,1,1,1,1,1,1,1,1,1,1,1 , rep(0,15) ), 65, replace=FALSE)
Sam4<-sample(c( 150,  2,1,1,1,1,1,1,1,1,1,1,1,1 ,1,1,1,1,1,1,1,1,1,1,1,1,1,1,1,1,1,1,1,1,1,1,1,1,1,1,1,1,1,1,1,1,1,1,1,1 , rep(0,15)  ), 65, replace=FALSE)
Sam5<-sample(c( 167,  1,1,1,1,1,1,1,1,1,1,1,1,1,1,1,1,1,1,1,1,1 ,1,1,1,1,1,1,1,1,1,1,1,1,0,0,0,0,0,0,0,0,0,0,0,0,0,0,0,0 , rep(0,15)), 65, replace=FALSE)


Dataset45<-rbind(Sam1,Sam2,Sam3,Sam4,Sam5)


##################
#### 5 samples, Richness=50, higher evenness


Sam1<-c(  4,4,4,4,4,4,4,4,4,4,4,4,4,4,4,4,4,4,4,4,4,4,4,4,4, 4,4,4,4,4,4,4,4,4,4,4,4,4,4,4,4,4,4,4,4,4,4,4,4,4    )
Sam2<-c(  12, 6,6,6,6,6,6,6,6,6,6,6,6,6,6,5,5, 3,3,3,3,3,3,3,3,3,3,3,3,3,3,3,3,3,3,3,3,3,3,3,3,3,3,3,3,2,2,2,2,2          )
Sam3<-c( 25  ,6,6,6,6,6,6,6,6,5,5,5,5,5,5,5,5,  3,3,3,3,3,3,3,3,3,3,3,3,3,3,3,3,3,3,3,  3,3,2,2,2,2,2,2,2,2,2,2,2  ,2   )
Sam4<-c(  50 , 5,5,5,5,5,5,5,5,5,5,5,4,4,4,4,4   , 3,3,3,3,3,3,3,3,3,2,2,2,2,2,2,2,2,2,2,2,2,2,2,2,2,2,2,2,2,2,2,2,2    )
Sam5<-c(67,5,5,5,4,4,4 ,4,4,4,4,4,4,4,4,4,4,2,2,2 ,2,2,2,2,2,2,2,2,2,2,2,2,2,2,2,2,2,2,2,2,2,2,2,2,2,2,2,2,2,2   )

Dataset46<-rbind(Sam1,Sam2,Sam3,Sam4,Sam5)

Sam1<-c(  4,0,0,0,0, 4,4,4,4,4,4,4,4,4,4,4,4,4,4,4,4,4,4,4,4,4,4,4,4, 4,4,4,4,4,4,4,4,4,4,4,4,4,4,4,4,4,4,4,4,4,4,4,4,4    )
Sam2<-c(0,  12, 0,0,0,6,6,6,6,6,6,6,6,6,6,6,6,6,6,5,5, 3,3,3,3,3,3,3,3,3,3,3,3,3,3,3,3,3,3,3,3,3,3,3,3,3,3,3,3,2,2,2,2,2          )
Sam3<-c( 0,0, 25 ,0,0, ,6,6,6,6,6,6,6,6,5,5,5,5,5,5,5,5,  3,3,3,3,3,3,3,3,3,3,3,3,3,3,3,3,3,3,3,  3,3,2,2,2,2,2,2,2,2,2,2,2  ,2   )
Sam4<-c( 0,0,0,  50 , 0,5,5,5,5,5,5,5,5,5,5,5,4,4,4,4,4   , 3,3,3,3,3,3,3,3,3,2,2,2,2,2,2,2,2,2,2,2,2,2,2,2,2,2,2,2,2,2,2,2,2    )
Sam5<-c(0,0,0,0, 67,5,5,5,4,4,4 ,4,4,4,4,4,4,4,4,4,4,2,2,2 ,2,2,2,2,2,2,2,2,2,2,2,2,2,2,2,2,2,2,2,2,2,2,2,2,2,2,2,2,2,2   )

Dataset47<-rbind(Sam1,Sam2,Sam3,Sam4,Sam5)

Sam1<-c(  4, 4,4,4,4,4,4,4,4,4,4,4,4,4,4,4,4, rep(0,16), rep(0,16), rep(0,16), rep(0,16),   4,4,4,4,4,4,4,4, 4,4,4,4,4,4,4,4,4,4,4,4,4,4,4,4,4,4,4,4,4,4,4,4,4    )
Sam2<-c(  12,rep(0,16),  6,6,6,6,6,6,6,6,6,6,6,6,6,6,5,5, rep(0,16), rep(0,16), rep(0,16), 3,3,3,3,3,3,3,3,3,3,3,3,3,3,3,3,3,3,3,3,3,3,3,3,3,3,3,3,2,2,2,2,2          )
Sam3<-c( 25  , rep(0,16), rep(0,16), 6,6,6,6,6,6,6,6,5,5,5,5,5,5,5,5, rep(0,16), rep(0,16),  3,3,3,3,3,3,3,3,3,3,3,3,3,3,3,3,3,3,3,  3,3,2,2,2,2,2,2,2,2,2,2,2  ,2   )
Sam4<-c(  50 ,rep(0,16), rep(0,16), rep(0,16),  5,5,5,5,5,5,5,5,5,5,5,4,4,4,4,4   , rep(0,16), 3,3,3,3,3,3,3,3,3,2,2,2,2,2,2,2,2,2,2,2,2,2,2,2,2,2,2,2,2,2,2,2,2    )
Sam5<-c(67,  rep(0,16), rep(0,16), rep(0,16), rep(0,16), 5,5,5,4,4,4 ,4,4,4,4,4,4,4,4,4,4,2,2,2 ,2,2,2,2,2,2,2,2,2,2,2,2,2,2,2,2,2,2,2,2,2,2,2,2,2,2,2,2,2,2   )

Dataset48<-rbind(Sam1,Sam2,Sam3,Sam4,Sam5)

Sam1<-c(  4,4,4,4,4,4,4,4,4,4,4,4,4,4,4,4,4,4,4,4,4,4,4,4,4, 4,4,4,4,4,4,4,4,4,4,4,4,4,4,4,4,4,4,4,4,4,4,4,4,4 , rep(0,33)  , rep(0,33) , rep(0,33) , rep(0,33)  )
Sam2<-c(  12, 6,6,6,6,6,6,6,6,6,6,6,6,6,6,5,5,  rep(0,33) ,3,3,3,3,3,3,3,3,3,3,3,3,3,3,3,3,3,3,3,3,3,3,3,3,3,3,3,3,2,2,2,2,2   , rep(0,33)   , rep(0,33) , rep(0,33)      )
Sam3<-c( 25  ,6,6,6,6,6,6,6,6,5,5,5,5,5,5,5,5,  rep(0,33) ,  rep(0,33) ,3,3,3,3,3,3,3,3,3,3,3,3,3,3,3,3,3,3,3,  3,3,2,2,2,2,2,2,2,2,2,2,2  ,2  , rep(0,33) , rep(0,33)  )
Sam4<-c(  50 , 5,5,5,5,5,5,5,5,5,5,5,4,4,4,4,4  , rep(0,33) , rep(0,33) , rep(0,33)  ,3,3,3,3,3,3,3,3,3,2,2,2,2,2,2,2,2,2,2,2,2,2,2,2,2,2,2,2,2,2,2,2,2    , rep(0,33) )
Sam5<-c(67,5,5,5,4,4,4 ,4,4,4,4,4,4,4,4,4,4,2,2,2, rep(0,33) , rep(0,33) , rep(0,33) , rep(0,33)  ,2,2,2,2,2,2,2,2,2,2,2,2,2,2,2,2,2,2,2,2,2,2,2,2,2,2,2,2,2,2   )

Dataset49<-rbind(Sam1,Sam2,Sam3,Sam4,Sam5)

Sam1<-c(  4,4,4,4,4,4,4,4,4,4,4,4,4,4,4,4,4,4,4,4,4,4,4,4,4, 4,4,4,4,4,4,4,4,4,4,4,4,4,4,4,4,4,4,4,4,4,4,4,4,4    )
Sam2<-c(  6,12, 6,6,6,6,6,6,6,6,6,6,6,6,6,5,5, 3,3,3,3,3,3,3,3,3,3,3,3,3,3,3,3,3,3,3,3,3,3,3,3,3,3,3,3,2,2,2,2,2          )
Sam3<-c( 6,6,25, 6,6,6,6,6,6,5,5,5,5,5,5,5,5,  3,3,3,3,3,3,3,3,3,3,3,3,3,3,3,3,3,3,3,  3,3,2,2,2,2,2,2,2,2,2,2,2  ,2   )
Sam4<-c(   5,5,5,50,5,5,5,5,5,5,5,5,4,4,4,4,4   , 3,3,3,3,3,3,3,3,3,2,2,2,2,2,2,2,2,2,2,2,2,2,2,2,2,2,2,2,2,2,2,2,2    )
Sam5<-c(5,5,5,4,67, 4,4 ,4,4,4,4,4,4,4,4,4,4,2,2,2 ,2,2,2,2,2,2,2,2,2,2,2,2,2,2,2,2,2,2,2,2,2,2,2,2,2,2,2,2,2,2   )

Dataset50<-rbind(Sam1,Sam2,Sam3,Sam4,Sam5)

Sam1<-c(  4,4,4,4,4,4,4,4,4,4,4,4,4,4,4,4,4,4,4,4,4,4,4,4,4, 4,4,4,4,4,4,4,4,4,4,4,4,4,4,4,4,4,4,4,4,4,4,4,4,4    )
Sam2<-c(   6,6,6,6,6,6,6,6,6,6,6,6,6,6,5,5, 3,3,3,3,3,3,3,3,3,3,3,3,3,3,3,3,3,3,3,3,3,3,3,3,3,3,3,3,2,2,12, 2,2,2          )
Sam3<-c( 6,6,6,6,6,6,6,6,5,5,5,5,5,5,5,5,  3,3,3,3,3,3,3,3,3,3,3,3,3,3,3,3,3,3,3,  3,3,2,2,2,2,2,2,2,2,2,2,25, 2  ,2   )
Sam4<-c(   5,5,5,5,5,5,5,5,5,5,5,4,4,4,4,4   , 3,3,3,3,3,3,3,3,3,2,2,2,2,2,2,2,2,2,2,2,2,2,2,2,2,2,2,2,2,2,2,2,50, 2    )
Sam5<-c(5,5,5,4,4,4 ,4,4,4,4,4,4,4,4,4,4,2,2,2 ,2,2,2,2,2,2,2,2,2,2,2,2,2,2,2,2,2,2,2,2,2,2,2,2,2,2,2,2,2,2 ,67  )

Dataset51<-rbind(Sam1,Sam2,Sam3,Sam4,Sam5)

Sam1<-sample(c( 4,4,4,4,4,4,4,4,4,4,4,4,4,4,4,4,4,4,4,4,4,4,4,4,4, 4,4,4,4,4,4,4,4,4,4,4,4,4,4,4,4,4,4,4,4,4,4,4,4,4  ), 50, replace=FALSE)
Sam2<-sample(c(  6,6,6,6,6,6,6,6,6,6,6,6,6,6,5,5, 3,3,3,3,3,3,3,3,3,3,3,3,3,3,3,3,3,3,3,3,3,3,3,3,3,3,3,3,2,2,12, 2,2,2   ), 50, replace=FALSE)
Sam3<-sample(c( 6,6,6,6,6,6,6,6,5,5,5,5,5,5,5,5,  3,3,3,3,3,3,3,3,3,3,3,3,3,3,3,3,3,3,3,  3,3,2,2,2,2,2,2,2,2,2,2,25, 2  ,2   ), 50, replace=FALSE)
Sam4<-sample(c(  5,5,5,5,5,5,5,5,5,5,5,4,4,4,4,4   , 3,3,3,3,3,3,3,3,3,2,2,2,2,2,2,2,2,2,2,2,2,2,2,2,2,2,2,2,2,2,2,2,50, 2   ), 50, replace=FALSE)
Sam5<-sample(c( 5,5,5,4,4,4 ,4,4,4,4,4,4,4,4,4,4,2,2,2 ,2,2,2,2,2,2,2,2,2,2,2,2,2,2,2,2,2,2,2,2,2,2,2,2,2,2,2,2,2,2 ,67  ), 50, replace=FALSE)


Dataset52<-rbind(Sam1,Sam2,Sam3,Sam4,Sam5)


Sam1<-sample(c( 4,4,4,4,4,4,4,4,4,4,4,4,4,4,4,4,4,4,4,4,4,4,4,4,4, 4,4,4,4,4,4,4,4,4,4,4,4,4,4,4,4,4,4,4,4,4,4,4,4,4 , rep(0,15) ), 50, replace=FALSE)
Sam2<-sample(c(  6,6,6,6,6,6,6,6,6,6,6,6,6,6,5,5, 3,3,3,3,3,3,3,3,3,3,3,3,3,3,3,3,3,3,3,3,3,3,3,3,3,3,3,3,2,2,12, 2,2,2 , rep(0,15)  ), 50, replace=FALSE)
Sam3<-sample(c( 6,6,6,6,6,6,6,6,5,5,5,5,5,5,5,5,  3,3,3,3,3,3,3,3,3,3,3,3,3,3,3,3,3,3,3,  3,3,2,2,2,2,2,2,2,2,2,2,25, 2  ,2  , rep(0,15) ), 50, replace=FALSE)
Sam4<-sample(c(  5,5,5,5,5,5,5,5,5,5,5,4,4,4,4,4   , 3,3,3,3,3,3,3,3,3,2,2,2,2,2,2,2,2,2,2,2,2,2,2,2,2,2,2,2,2,2,2,2,50, 2 , rep(0,15)  ), 50, replace=FALSE)
Sam5<-sample(c( 5,5,5,4,4,4 ,4,4,4,4,4,4,4,4,4,4,2,2,2 ,2,2,2,2,2,2,2,2,2,2,2,2,2,2,2,2,2,2,2,2,2,2,2,2,2,2,2,2,2,2 ,67  , rep(0,15)), 50, replace=FALSE)


Dataset53<-rbind(Sam1,Sam2,Sam3,Sam4,Sam5)

Sam1<-sample(c( 4,4,4,4,4,4,4,4,4,4,4,4,4,4,4,4,4,4,4,4,4,4,4,4,4, 4,4,4,4,4,4,4,4,4,4,4,4,4,4,4,4,4,4,4,4,4,4,4,4,4 , rep(0,15) ), 65, replace=FALSE)
Sam2<-sample(c(  6,6,6,6,6,6,6,6,6,6,6,6,6,6,5,5, 3,3,3,3,3,3,3,3,3,3,3,3,3,3,3,3,3,3,3,3,3,3,3,3,3,3,3,3,2,2,12, 2,2,2 , rep(0,15)  ), 65, replace=FALSE)
Sam3<-sample(c( 6,6,6,6,6,6,6,6,5,5,5,5,5,5,5,5,  3,3,3,3,3,3,3,3,3,3,3,3,3,3,3,3,3,3,3,  3,3,2,2,2,2,2,2,2,2,2,2,25, 2  ,2  , rep(0,15) ), 65, replace=FALSE)
Sam4<-sample(c(  5,5,5,5,5,5,5,5,5,5,5,4,4,4,4,4   , 3,3,3,3,3,3,3,3,3,2,2,2,2,2,2,2,2,2,2,2,2,2,2,2,2,2,2,2,2,2,2,2,50, 2 , rep(0,15)  ), 65, replace=FALSE)
Sam5<-sample(c( 5,5,5,4,4,4 ,4,4,4,4,4,4,4,4,4,4,2,2,2 ,2,2,2,2,2,2,2,2,2,2,2,2,2,2,2,2,2,2,2,2,2,2,2,2,2,2,2,2,2,2 ,67  , rep(0,15)), 65, replace=FALSE)


Dataset54<-rbind(Sam1,Sam2,Sam3,Sam4,Sam5)


################################################################################################################################################################################################################################################################################################################################################################################################################################
################################################################################################################################################################################################################################################################################################################################################################################################################################################################################################################################################################################################################################################
################################################################################################################################################################################################################
####################################################
#### 10 samples, Richness=10, Low evenness


Sam1<-c(67, 23,22,22,11,11,11,11,11,11 )
Sam2<-c(75,  21,21,21  , 11,11, 10, 10,10,10 )
Sam3<-c(83,  20,20,19, 10,10,10,10,9,9 )
Sam4<-c(100,17,17,16, 9,9,8,8,8,8)
Sam5<-c(125, 13,13,12, 7,6,6,6,6,6  )
Sam6<-c(133,12,11,11,6,6,6,5,5,5 )
Sam7<-c( 150, 9,8,8, 5,4,4,4,4,4)
Sam8<-c( 167,6,6,5, 3,3,3,3,2,2)
Sam9<-c(175,  5,4,4, 2,2,2,2,2,2  )
Sam10<-c( 183, 3,3,3, 2,2,1,1,1,1   )

Dataset55<-rbind(Sam1,Sam2,Sam3,Sam4,Sam5, Sam6,Sam7,Sam8,Sam9,Sam10)

Sam1<-c(67, 0,0,0,0, 0,0,0,0,0, 23,22,22,11,11,11,11,11,11 )
Sam2<-c(0, 75, 0,0,0,0,0,0,0,0, 21,21,21  , 11,11, 10, 10,10,10 )
Sam3<-c(0,0, 83,0,0, 0,0,0,0,0, 20,20,19, 10,10,10,10,9,9 )
Sam4<-c(0,0,0, 100,0, 0,0,0,0,0, 17,17,16, 9,9,8,8,8,8)
Sam5<-c(0,0,0,0, 125,0,0,0,0,0, 13,13,12, 7,6,6,6,6,6  )
Sam6<-c(0,0,0,0,0, 133,0,0,0,0, 12,11,11,6,6,6,5,5,5 )
Sam7<-c( 0,0,0,0,0,0, 150,0,0,0, 9,8,8, 5,4,4,4,4,4)
Sam8<-c( 0,0,0,0,0,0,0, 167, 0,0, 6,6,5, 3,3,3,3,2,2)
Sam9<-c(0,0,0,0,0, 0,0,0, 175,0,   5,4,4, 2,2,2,2,2,2  )
Sam10<-c(0,0,0,0,0, 0,0,0,0, 183, 3,3,3, 2,2,1,1,1,1   )

Dataset56<-rbind(Sam1,Sam2,Sam3,Sam4,Sam5, Sam6,Sam7,Sam8,Sam9,Sam10)


Sam1<-c(67, 23,22,22, 0,0,0,  0,0,0,  0,0,0,  0,0,0,  0,0,0,  0,0,0,  0,0,0,  0,0,0,  0,0,0,    11,11,11,11,11,11 )
Sam2<-c(75,  0,0,0,  21,21,21  , 0,0,0,  0,0,0,  0,0,0,  0,0,0,  0,0,0,  0,0,0,  0,0,0,  0,0,0,  11,11, 10, 10,10,10 )
Sam3<-c(83,  0,0,0,   0,0,0, 20,20,19,  0,0,0,  0,0,0,  0,0,0,  0,0,0,  0,0,0,  0,0,0,  0,0,0, 10,10,10,10,9,9 )
Sam4<-c(100, 0,0,0,  0,0,0,  0,0,0, 17,17,16,  0,0,0,  0,0,0,  0,0,0,  0,0,0,  0,0,0,  0,0,0, 9,9,8,8,8,8)
Sam5<-c(125,  0,0,0,  0,0,0,  0,0,0,  0,0,0, 13,13,12,  0,0,0,  0,0,0,  0,0,0,  0,0,0,  0,0,0, 7,6,6,6,6,6  )
Sam6<-c(133, 0,0,0,  0,0,0,  0,0,0,  0,0,0,  0,0,0, 12,11,11, 0,0,0,  0,0,0,  0,0,0,  0,0,0, 6,6,6,5,5,5 )
Sam7<-c( 150,  0,0,0,  0,0,0,  0,0,0,  0,0,0,  0,0,0,  0,0,0, 9,8,8,  0,0,0,  0,0,0,  0,0,0, 5,4,4,4,4,4)
Sam8<-c( 167, 0,0,0,  0,0,0,  0,0,0,  0,0,0,  0,0,0,  0,0,0,  0,0,0, 6,6,5,  0,0,0,  0,0,0, 3,3,3,3,2,2)
Sam9<-c(175,  0,0,0,  0,0,0,  0,0,0,  0,0,0,  0,0,0,  0,0,0,  0,0,0,  0,0,0,  5,4,4, 0,0,0,  2,2,2,2,2,2  )
Sam10<-c( 183,  0,0,0,  0,0,0,  0,0,0,  0,0,0,  0,0,0,  0,0,0,  0,0,0,  0,0,0,  0,0,0, 3,3,3, 2,2,1,1,1,1   )

Dataset57<-rbind(Sam1,Sam2,Sam3,Sam4,Sam5, Sam6,Sam7,Sam8,Sam9,Sam10)

Sam1<-c(67, 23,22,22,11,11,11,11,11,11 ,0,0,0,0,0,0 ,0,0,0,0,0,0,0,0,0,0,0,0,0,0,0,0,0,0,0,0,0,0,0,0,0,0,0,0,0,0,0,0,0,0,0,0,0,0,0,0,0,0,0,0,0,0,0,0)
Sam2<-c(75,  21,21,21  ,0,0,0,0,0,0, 11,11, 10, 10,10,10 ,0,0,0,0,0,0 ,0,0,0,0,0,0 ,0,0,0,0,0,0 ,0,0,0,0,0,0 ,0,0,0,0,0,0 ,0,0,0,0,0,0 ,0,0,0,0,0,0 ,0,0,0,0,0,0)
Sam3<-c(83,  20,20,19 ,0,0,0,0,0,0 ,0,0,0,0,0,0, 10,10,10,10,9,9 ,0,0,0,0,0,0 ,0,0,0,0,0,0 ,0,0,0,0,0,0 ,0,0,0,0,0,0 ,0,0,0,0,0,0 ,0,0,0,0,0,0 ,0,0,0,0,0,0)
Sam4<-c(100,17,17,16 ,0,0,0,0,0,0 ,0,0,0,0,0,0 ,0,0,0,0,0,0 ,9,9,8,8,8,8,0,0,0,0,0,0 ,0,0,0,0,0,0,0,0,0,0,0,0,0,0,0,0,0,0,0,0,0,0,0,0,0,0,0,0,0,0)
Sam5<-c(125, 13,13,12, 0,0,0,0,0,0,0,0,0,0,0,0,0,0,0,0,0,0,0,0,0,0,0,0,7,6,6,6,6,6 ,0,0,0,0,0,0,0,0,0,0,0,0,0,0,0,0,0,0,0,0,0,0,0,0,0,0,0,0,0,0 )
Sam6<-c(133,12,11,11,0,0,0,0,0,0,0,0,0,0,0,0,0,0,0,0,0,0,0,0,0,0,0,0,0,0,0,0,0,0, 6,6,6,5,5,5 ,0,0,0,0,0,0 ,0,0,0,0,0,0 ,0,0,0,0,0,0,0,0,0,0,0,0)
Sam7<-c( 150, 9,8,8 ,0,0,0,0,0,0,0,0,0,0,0,0,0,0,0,0,0,0,0,0,0,0,0,0,0,0,0,0,0,0,0,0,0,0,0,0, 5,4,4,4,4,4 ,0,0,0,0,0,0 ,0,0,0,0,0,0,0,0,0,0,0,0)
Sam8<-c( 167,6,6,5,0,0,0,0,0,0,0,0,0,0,0,0,0,0,0,0,0,0,0,0,0,0,0,0 ,0,0,0,0,0,0,0,0,0,0,0,0,0,0,0,0,0,0, 3,3,3,3,2,2 ,0,0,0,0,0,0 ,0,0,0,0,0,0)
Sam9<-c(175,  5,4,4 ,0,0,0,0,0,0 ,0,0,0,0,0,0 ,0,0,0,0,0,0 ,0,0,0,0,0,0 ,0,0,0,0,0,0 ,0,0,0,0,0,0 ,0,0,0,0,0,0 ,0,0,0,0,0,0, 2,2,2,2,2,2 ,0,0,0,0,0,0 )
Sam10<-c( 183, 3,3,3,0,0,0,0,0,0,0,0,0,0,0,0,0,0,0,0,0,0,0,0,0,0,0,0,0,0,0,0,0,0 ,0,0,0,0,0,0,0,0,0,0,0,0,0,0,0,0,0,0,0,0,0,0,0,0 , 2,2,1,1,1,1   )

Dataset58<-rbind(Sam1,Sam2,Sam3,Sam4,Sam5, Sam6,Sam7,Sam8,Sam9,Sam10)


Sam1<-c(67, 23,22,22,11,11,11,11,11,11 )
Sam2<-c(21,75, 21,21  , 11,11, 10, 10,10,10 )
Sam3<-c(20,20,83, 19, 10,10,10,10,9,9 )
Sam4<-c(17,17,16,100, 9,9,8,8,8,8)
Sam5<-c(13,13,12, 7,125, 6,6,6,6,6  )
Sam6<-c(12,11,11,6,6,133,6,5,5,5 )
Sam7<-c(9,8,8, 5,4,4,150,4,4,4)
Sam8<-c( 6,6,5, 3,3,3,3,167,2,2)
Sam9<-c(5,4,4, 2,2,2,2,2,175,2  )
Sam10<-c( 3,3,3, 2,2,1,1,1,1, 183   )

Dataset59<-rbind(Sam1,Sam2,Sam3,Sam4,Sam5, Sam6,Sam7,Sam8,Sam9,Sam10)

Sam1<-sample(c(67, 23,22,22,11,11,11,11,11,11 ), 10, replace=FALSE)
Sam2<-sample(c(75,  21,21,21  , 11,11, 10, 10,10,10), 10, replace=FALSE)
Sam3<-sample(c(83,  20,20,19, 10,10,10,10,9,9 ), 10, replace=FALSE)
Sam4<-sample(c(100,17,17,16, 9,9,8,8,8,8), 10, replace=FALSE)
Sam5<-sample(c(125, 13,13,12, 7,6,6,6,6,6), 10, replace=FALSE)
Sam6<-sample(c(133,12,11,11,6,6,6,5,5,5 ), 10, replace=FALSE)
Sam7<-sample(c(150, 9,8,8, 5,4,4,4,4,4 ), 10, replace=FALSE)
Sam8<-sample(c(167,6,6,5, 3,3,3,3,2,2 ), 10, replace=FALSE)
Sam9<-sample(c(175,  5,4,4, 2,2,2,2,2,2), 10, replace=FALSE)
Sam10<-sample(c(183, 3,3,3, 2,2,1,1,1,1), 10, replace=FALSE)

Dataset60<-rbind(Sam1,Sam2,Sam3,Sam4,Sam5, Sam6,Sam7,Sam8,Sam9,Sam10)

Sam1<-sample(c(67, 23,22,22,11,11,11,11,11,11 ,0,0,0,0,0 ), 10, replace=FALSE)
Sam2<-sample(c(75,  21,21,21  , 11,11, 10, 10,10,10,0,0,0,0,0 ), 10, replace=FALSE)
Sam3<-sample(c(83,  20,20,19, 10,10,10,10,9,9 ,0,0,0,0,0 ), 10, replace=FALSE)
Sam4<-sample(c(100,17,17,16, 9,9,8,8,8,8,0,0,0,0,0 ), 10, replace=FALSE)
Sam5<-sample(c(125, 13,13,12, 7,6,6,6,6,6,0,0,0,0,0 ), 10, replace=FALSE)
Sam6<-sample(c(133,12,11,11,6,6,6,5,5,5,0,0,0,0,0  ), 10, replace=FALSE)
Sam7<-sample(c(150, 9,8,8, 5,4,4,4,4,4 ,0,0,0,0,0 ), 10, replace=FALSE)
Sam8<-sample(c(167,6,6,5, 3,3,3,3,2,2,0,0,0,0,0  ), 10, replace=FALSE)
Sam9<-sample(c(175,  5,4,4, 2,2,2,2,2,2,0,0,0,0,0 ), 10, replace=FALSE)
Sam10<-sample(c(183, 3,3,3, 2,2,1,1,1,1,0,0,0,0,0 ), 10, replace=FALSE)

Dataset61<-rbind(Sam1,Sam2,Sam3,Sam4,Sam5, Sam6,Sam7,Sam8,Sam9,Sam10)

Sam1<-sample(c(67, 23,22,22,11,11,11,11,11,11 ,0,0,0,0,0 ), 15, replace=FALSE)
Sam2<-sample(c(75,  21,21,21  , 11,11, 10, 10,10,10,0,0,0,0,0 ), 15, replace=FALSE)
Sam3<-sample(c(83,  20,20,19, 10,10,10,10,9,9 ,0,0,0,0,0 ), 15, replace=FALSE)
Sam4<-sample(c(100,17,17,16, 9,9,8,8,8,8,0,0,0,0,0 ), 15, replace=FALSE)
Sam5<-sample(c(125, 13,13,12, 7,6,6,6,6,6,0,0,0,0,0 ), 15, replace=FALSE)
Sam6<-sample(c(133,12,11,11,6,6,6,5,5,5,0,0,0,0,0  ), 15, replace=FALSE)
Sam7<-sample(c(150, 9,8,8, 5,4,4,4,4,4 ,0,0,0,0,0 ), 15, replace=FALSE)
Sam8<-sample(c(167,6,6,5, 3,3,3,3,2,2,0,0,0,0,0  ), 15, replace=FALSE)
Sam9<-sample(c(175,  5,4,4, 2,2,2,2,2,2,0,0,0,0,0 ), 15, replace=FALSE)
Sam10<-sample(c(183, 3,3,3, 2,2,1,1,1,1,0,0,0,0,0 ), 15, replace=FALSE)

Dataset62<-rbind(Sam1,Sam2,Sam3,Sam4,Sam5, Sam6,Sam7,Sam8,Sam9,Sam10)

####################################################
#### 10 samples, Richness=10, higher evenness

Sam1<-c(20,20,20,20,20,20,20,20,20,20  )
Sam2<-c(33, 28,28,28, 14,13,13,13,13,13 )
Sam3<-c(40, 27,27,26, 14,14,13,13,13,13 )
Sam4<-c(45, 26,26,26, 13,12,12,12,12,12 )
Sam5<-c(50,  25,25,25, 13,13,13,12,12,12)
Sam6<-c(60, 24,23,23, 12,12,12,12,11,11 )
Sam7<-c(67, 23,22,22,11,11,11,11,11,11 )
Sam8<-c(75,  21,21,21  , 11,11, 10, 10,10,10 )
Sam9<-c(83,  20,20,19, 10,10,10,10,9,9 )
Sam10<-c(100,17,17,16, 9,9,8,8,8,8)

Dataset63<-rbind(Sam1,Sam2,Sam3,Sam4,Sam5, Sam6,Sam7,Sam8,Sam9,Sam10)

Sam1<-c( 20,0,0,0,0,0,0,0,0,0, 20,20,20,20,20,20,20,20,20  )
Sam2<-c(0, 33,0,0,0,0,0,0,0,0, 28,28,28, 14,13,13,13,13,13 )
Sam3<-c(0,0, 40,0,0,0,0,0,0,0, 27,27,26, 14,14,13,13,13,13 )
Sam4<-c(0,0,0, 45,0,0,0,0,0,0, 26,26,26, 13,12,12,12,12,12 )
Sam5<-c(0,0,0,0, 50,0,0,0,0,0,  25,25,25, 13,13,13,12,12,12)
Sam6<-c(0,0,0,0,0, 60,0,0,0,0, 24,23,23, 12,12,12,12,11,11 )
Sam7<-c(0,0,0,0,0,0, 67,0,0,0, 23,22,22,11,11,11,11,11,11 )
Sam8<-c(0,0,0,0,0,0,0, 75,0,0,  21,21,21  , 11,11, 10, 10,10,10 )
Sam9<-c(0,0,0,0,0,0,0,0, 83,0, 20,20,19, 10,10,10,10,9,9 )
Sam10<-c(0,0,0,0,0,0,0,0,0, 100,17,17,16, 9,9,8,8,8,8)

Dataset64<-rbind(Sam1,Sam2,Sam3,Sam4,Sam5, Sam6,Sam7,Sam8,Sam9,Sam10)

Sam1<-c(20,20,20,20 , 0,0,0, 0,0,0, 0,0,0, 0,0,0, 0,0,0, 0,0,0, 0,0,0, 0,0,0, 0,0,0,   20,20,20,20,20,20  )
Sam2<-c(33,0,0,0,  28,28,28, 0,0,0, 0,0,0, 0,0,0, 0,0,0, 0,0,0, 0,0,0, 0,0,0, 0,0,0, 14,13,13,13,13,13 )
Sam3<-c(40, 0,0,0, 0,0,0,  27,27,26,0,0,0, 0,0,0, 0,0,0, 0,0,0, 0,0,0, 0,0,0, 0,0,0,  14,14,13,13,13,13 )
Sam4<-c(45, 0,0,0, 0,0,0, 0,0,0, 26,26,26, 0,0,0, 0,0,0, 0,0,0, 0,0,0, 0,0,0, 0,0,0, 13,12,12,12,12,12 )
Sam5<-c(50, 0,0,0, 0,0,0, 0,0,0, 0,0,0,  25,25,25, 0,0,0, 0,0,0, 0,0,0, 0,0,0, 0,0,0, 13,13,13,12,12,12)
Sam6<-c(60, 0,0,0, 0,0,0, 0,0,0, 0,0,0, 0,0,0, 24,23,23, 0,0,0, 0,0,0, 0,0,0, 0,0,0, 12,12,12,12,11,11 )
Sam7<-c(67,0,0,0, 0,0,0, 0,0,0, 0,0,0, 0,0,0, 0,0,0,  23,22,22,0,0,0, 0,0,0, 0,0,0, 11,11,11,11,11,11 )
Sam8<-c(75, 0,0,0, 0,0,0, 0,0,0, 0,0,0, 0,0,0, 0,0,0, 0,0,0,  21,21,21  , 0,0,0, 0,0,0, 11,11, 10, 10,10,10 )
Sam9<-c(83, 0,0,0, 0,0,0, 0,0,0, 0,0,0, 0,0,0, 0,0,0, 0,0,0, 0,0,0,  20,20,19, 0,0,0, 10,10,10,10,9,9 )
Sam10<-c(100,0,0,0, 0,0,0, 0,0,0, 0,0,0, 0,0,0, 0,0,0, 0,0,0, 0,0,0, 0,0,0, 17,17,16, 9,9,8,8,8,8)

Dataset65<-rbind(Sam1,Sam2,Sam3,Sam4,Sam5, Sam6,Sam7,Sam8,Sam9,Sam10)

Sam1<-c(20,20,20,20,20,20,20,20,20,20 ,0,0,0,0,0,0 ,0,0,0,0,0,0 ,0,0,0,0,0,0 ,0,0,0,0,0,0 ,0,0,0,0,0,0 ,0,0,0,0,0,0 ,0,0,0,0,0,0 ,0,0,0,0,0,0 ,0,0,0,0,0,0 )
Sam2<-c(33, 28,28,28 ,0,0,0,0,0,0 , 14,13,13,13,13,13 ,0,0,0,0,0,0 ,0,0,0,0,0,0 ,0,0,0,0,0,0 ,0,0,0,0,0,0 ,0,0,0,0,0,0 ,0,0,0,0,0,0 ,0,0,0,0,0,0 ,0,0,0,0,0,0 )
Sam3<-c(40, 27,27,26 ,0,0,0,0,0,0 ,0,0,0,0,0,0 , 14,14,13,13,13,13 ,0,0,0,0,0,0 ,0,0,0,0,0,0 ,0,0,0,0,0,0 ,0,0,0,0,0,0 ,0,0,0,0,0,0 ,0,0,0,0,0,0 ,0,0,0,0,0,0 )
Sam4<-c(45, 26,26,26 ,0,0,0,0,0,0 ,0,0,0,0,0,0 ,0,0,0,0,0,0 , 13,12,12,12,12,12,0,0,0,0,0,0 ,0,0,0,0,0,0 ,0,0,0,0,0,0 ,0,0,0,0,0,0 ,0,0,0,0,0,0 ,0,0,0,0,0,0  )
Sam5<-c(50,  25,25,25,0,0,0,0,0,0 ,0,0,0,0,0,0 ,0,0,0,0,0,0 ,0,0,0,0,0,0 , 13,13,13,12,12,12 ,0,0,0,0,0,0 ,0,0,0,0,0,0 ,0,0,0,0,0,0 ,0,0,0,0,0,0 ,0,0,0,0,0,0 )
Sam6<-c(60, 24,23,23 ,0,0,0,0,0,0 ,0,0,0,0,0,0 ,0,0,0,0,0,0 ,0,0,0,0,0,0 ,0,0,0,0,0,0 , 12,12,12,12,11,11 ,0,0,0,0,0,0 ,0,0,0,0,0,0 ,0,0,0,0,0,0 ,0,0,0,0,0,0 )
Sam7<-c(67, 23,22,22 ,0,0,0,0,0,0 ,0,0,0,0,0,0 ,0,0,0,0,0,0 ,0,0,0,0,0,0 ,0,0,0,0,0,0 ,0,0,0,0,0,0 ,11,11,11,11,11,11,0,0,0,0,0,0 ,0,0,0,0,0,0 ,0,0,0,0,0,0  )
Sam8<-c(75,  21,21,21  ,0,0,0,0,0,0 ,0,0,0,0,0,0 ,0,0,0,0,0,0 ,0,0,0,0,0,0 ,0,0,0,0,0,0 ,0,0,0,0,0,0 ,0,0,0,0,0,0 , 11,11, 10, 10,10,10 ,0,0,0,0,0,0 ,0,0,0,0,0,0 )
Sam9<-c(83,  20,20,19 ,0,0,0,0,0,0 ,0,0,0,0,0,0 ,0,0,0,0,0,0 ,0,0,0,0,0,0 ,0,0,0,0,0,0 ,0,0,0,0,0,0 ,0,0,0,0,0,0 ,0,0,0,0,0,0 , 10,10,10,10,9,9 ,0,0,0,0,0,0  )
Sam10<-c(100,17,17,16 ,0,0,0,0,0,0 ,0,0,0,0,0,0 ,0,0,0,0,0,0 ,0,0,0,0,0,0 ,0,0,0,0,0,0 ,0,0,0,0,0,0 ,0,0,0,0,0,0 ,0,0,0,0,0,0 ,0,0,0,0,0,0 , 9,9,8,8,8,8)

Dataset66<-rbind(Sam1,Sam2,Sam3,Sam4,Sam5, Sam6,Sam7,Sam8,Sam9,Sam10)

Sam1<-c(20,20,20,20,20,20,20,20,20,20  )
Sam2<-c(28,33,28,28, 14,13,13,13,13,13 )
Sam3<-c( 27,27,40, 26, 14,14,13,13,13,13 )
Sam4<-c(26,26,26,45, 13,12,12,12,12,12 )
Sam5<-c(25,25,25, 13,50, 13,13,12,12,12)
Sam6<-c( 24,23,23, 12,12,60,12,12,11,11 )
Sam7<-c(23,22,22,11,11,11,67,11,11,11 )
Sam8<-c(21,21,21  , 11,11, 10, 10,75, 10,10 )
Sam9<-c(20,20,19, 10,10,10,10,9,83,9 )
Sam10<-c(17,17,16, 9,9,8,8,8,8,100)

Dataset67<-rbind(Sam1,Sam2,Sam3,Sam4,Sam5, Sam6,Sam7,Sam8,Sam9,Sam10)

Sam1<-sample(c(20,20,20,20,20,20,20,20,20,20  ), 10, replace=FALSE)
Sam2<-sample(c(28,33,28,28, 14,13,13,13,13,13 ), 10, replace=FALSE)
Sam3<-sample(c(27,27,40, 26, 14,14,13,13,13,13 ), 10, replace=FALSE)
Sam4<-sample(c(26,26,26,45, 13,12,12,12,12,12), 10, replace=FALSE)
Sam5<-sample(c(25,25,25, 13,50, 13,13,12,12,12), 10, replace=FALSE)
Sam6<-sample(c(24,23,23, 12,12,60,12,12,11,11), 10, replace=FALSE)
Sam7<-sample(c(23,22,22,11,11,11,67,11,11,11), 10, replace=FALSE)
Sam8<-sample(c(21,21,21  , 11,11, 10, 10,75, 10,10 ), 10, replace=FALSE)
Sam9<-sample(c(20,20,19, 10,10,10,10,9,83,9), 10, replace=FALSE)
Sam10<-sample(c(17,17,16, 9,9,8,8,8,8,100), 10, replace=FALSE)

Dataset68<-rbind(Sam1,Sam2,Sam3,Sam4,Sam5, Sam6,Sam7,Sam8,Sam9,Sam10)

Sam1<-sample(c(20,20,20,20,20,20,20,20,20,20 ,0,0,0,0,0 ), 10, replace=FALSE)
Sam2<-sample(c(28,33,28,28, 14,13,13,13,13,13 ,0,0,0,0,0 ), 10, replace=FALSE)
Sam3<-sample(c(27,27,40, 26, 14,14,13,13,13,13 ,0,0,0,0,0 ), 10, replace=FALSE)
Sam4<-sample(c(26,26,26,45, 13,12,12,12,12,12,0,0,0,0,0 ), 10, replace=FALSE)
Sam5<-sample(c(25,25,25, 13,50, 13,13,12,12,12,0,0,0,0,0 ), 10, replace=FALSE)
Sam6<-sample(c(24,23,23, 12,12,60,12,12,11,11,0,0,0,0,0 ), 10, replace=FALSE)
Sam7<-sample(c(23,22,22,11,11,11,67,11,11,11,0,0,0,0,0 ), 10, replace=FALSE)
Sam8<-sample(c(21,21,21  , 11,11, 10, 10,75, 10,10,0,0,0,0,0  ), 10, replace=FALSE)
Sam9<-sample(c(20,20,19, 10,10,10,10,9,83,9,0,0,0,0,0 ), 10, replace=FALSE)
Sam10<-sample(c(17,17,16, 9,9,8,8,8,8,100,0,0,0,0,0 ), 10, replace=FALSE)

Dataset69<-rbind(Sam1,Sam2,Sam3,Sam4,Sam5, Sam6,Sam7,Sam8,Sam9,Sam10)

Sam1<-sample(c(20,20,20,20,20,20,20,20,20,20 ,0,0,0,0,0 ), 15, replace=FALSE)
Sam2<-sample(c(28,33,28,28, 14,13,13,13,13,13 ,0,0,0,0,0 ), 15, replace=FALSE)
Sam3<-sample(c(27,27,40, 26, 14,14,13,13,13,13 ,0,0,0,0,0 ), 15, replace=FALSE)
Sam4<-sample(c(26,26,26,45, 13,12,12,12,12,12,0,0,0,0,0 ), 15, replace=FALSE)
Sam5<-sample(c(25,25,25, 13,50, 13,13,12,12,12,0,0,0,0,0 ), 15, replace=FALSE)
Sam6<-sample(c(24,23,23, 12,12,60,12,12,11,11,0,0,0,0,0 ), 15, replace=FALSE)
Sam7<-sample(c(23,22,22,11,11,11,67,11,11,11,0,0,0,0,0 ), 15, replace=FALSE)
Sam8<-sample(c(21,21,21  , 11,11, 10, 10,75, 10,10,0,0,0,0,0  ), 15, replace=FALSE)
Sam9<-sample(c(20,20,19, 10,10,10,10,9,83,9,0,0,0,0,0 ), 15, replace=FALSE)
Sam10<-sample(c(17,17,16, 9,9,8,8,8,8,100,0,0,0,0,0 ), 15, replace=FALSE)

Dataset70<-rbind(Sam1,Sam2,Sam3,Sam4,Sam5, Sam6,Sam7,Sam8,Sam9,Sam10)


####################################################
#### 10 samples, Richness=20, Low evenness


Sam1<-c(67, 12,11,11,11,11,11,6,5,5,5,5,5,5,5,5,5,5,5,5    )
Sam2<-c(75 , 11,11,11,10,10,10, 5,5,5,5,5,5,5,5,5,5,4,4,4   )
Sam3<-c(83 ,  10,10,10,10,10,9, 5,5,5,5,5,5,4,4,4,4,4,4,4  )
Sam4<-c(100, 9,9,8,8,8,8, 4,4,4,4,4,4,4,4,4,4,4,3,3       )
Sam5<-c(125  , 7,7,6,6,6,6, 3,3,3,3,3,3,3,3,3,3,3,2,2    )
Sam6<-c(133, 6,6,6,6,5,5, 3,3,3,3,3,3,3,2,2,2,2,2,2   )
Sam7<-c( 150,  5,4,4,4,4,4,2,2,2,2,2,2,2,2,2,2,2,2,1   )
Sam8<-c( 167, 3,3,3,3,3,2, 2,2,2,1,1,1,1,1,1,1,1,1,1  )
Sam9<-c(175, 3,2,2,2,2,1,1,1,1,1,1,1,1,1,1,1,1,1,1  )
Sam10<-c(183, 1,1,1,1,1,1,1,1,1,1,1,1,1,1,1,1,1,0,0 )


Dataset71<-rbind(Sam1,Sam2,Sam3,Sam4,Sam5, Sam6,Sam7,Sam8,Sam9,Sam10)


Sam1<-c(67, 0,0,0,0, 0,0,0,0,0, 12,11,11,11,11,11,6,5,5,5,5,5,5,5,5,5,5,5,5    )
Sam2<-c(0, 75 ,0,0,0, 0,0,0,0,0, 11,11,11,10,10,10, 5,5,5,5,5,5,5,5,5,5,4,4,4   )
Sam3<-c(0,0, 83 ,0,0, 0,0,0,0,0, 10,10,10,10,10,9, 5,5,5,5,5,5,4,4,4,4,4,4,4  )
Sam4<-c(0,0,0, 100, 0, 0,0,0,0,0,9,9,8,8,8,8, 4,4,4,4,4,4,4,4,4,4,4,3,3       )
Sam5<-c(0,0,0,0, 125  ,0,0,0,0,0, 7,7,6,6,6,6, 3,3,3,3,3,3,3,3,3,3,3,2,2    )
Sam6<-c(0,0,0,0,0,133,0,0,0,0, 6,6,6,6,5,5, 3,3,3,3,3,3,3,2,2,2,2,2,2   )
Sam7<-c( 0,0,0,0,0,0, 150, 0,0,0, 5,4,4,4,4,4,2,2,2,2,2,2,2,2,2,2,2,2,1   )
Sam8<-c( 0,0,0,0,0,0,0, 167, 0,0, 3,3,3,3,3,2, 2,2,2,1,1,1,1,1,1,1,1,1,1  )
Sam9<-c(0,0,0,0,0,0,0,0, 175, 0,3,2,2,2,2,1,1,1,1,1,1,1,1,1,1,1,1,1,1  )
Sam10<-c(0,0,0,0,0,0,0,0,0, 183, 1,1,1,1,1,1,1,1,1,1,1,1,1,1,1,1,1,0,0 )


Dataset72<-rbind(Sam1,Sam2,Sam3,Sam4,Sam5, Sam6,Sam7,Sam8,Sam9,Sam10)

Sam1<-c(67, 12,11,11,11,11,11,   0,0,0,0,0,0,   0,0,0,0,0,0,0,0,0,0,0,0,0,0,0,0,0,0, 0,0,0,0,0,0,0,0,0,0,0,0,0,0,0,0,0,0,0,0,0,0,0,0,0,0,0,0,0,0,    6,5,5,5,5,5,5,5,5,5,5,5,5    )
Sam2<-c(75 , 0,0,0,0,0,0,  11,11,11,10,10,10, 0,0,0,0,0,0,  0,0,0,0,0,0,  0,0,0,0,0,0,  0,0,0,0,0,0,  0,0,0,0,0,0,  0,0,0,0,0,0,  0,0,0,0,0,0,  0,0,0,0,0,0,  5,5,5,5,5,5,5,5,5,5,4,4,4   )
Sam3<-c(83 ,   0,0,0,0,0,0,  0,0,0,0,0,0, 10,10,10,10,10,9,  0,0,0,0,0,0,  0,0,0,0,0,0,  0,0,0,0,0,0,  0,0,0,0,0,0,  0,0,0,0,0,0,  0,0,0,0,0,0,  0,0,0,0,0,0, 5,5,5,5,5,5,4,4,4,4,4,4,4  )
Sam4<-c(100,  0,0,0,0,0,0,  0,0,0,0,0,0,  0,0,0,0,0,0, 9,9,8,8,8,8,  0,0,0,0,0,0,  0,0,0,0,0,0,  0,0,0,0,0,0,  0,0,0,0,0,0,  0,0,0,0,0,0,  0,0,0,0,0,0, 4,4,4,4,4,4,4,4,4,4,4,3,3       )
Sam5<-c(125  ,  0,0,0,0,0,0,  0,0,0,0,0,0,  0,0,0,0,0,0,  0,0,0,0,0,0, 7,7,6,6,6,6,  0,0,0,0,0,0,  0,0,0,0,0,0,  0,0,0,0,0,0,  0,0,0,0,0,0,  0,0,0,0,0,0, 3,3,3,3,3,3,3,3,3,3,3,2,2    )
Sam6<-c(133, 0,0,0,0,0,0,  0,0,0,0,0,0,  0,0,0,0,0,0,  0,0,0,0,0,0,  0,0,0,0,0,0,  6,6,6,6,5,5, 0,0,0,0,0,0,  0,0,0,0,0,0,  0,0,0,0,0,0,  0,0,0,0,0,0,  3,3,3,3,3,3,3,2,2,2,2,2,2   )
Sam7<-c( 150,   0,0,0,0,0,0,  0,0,0,0,0,0,  0,0,0,0,0,0,  0,0,0,0,0,0,  0,0,0,0,0,0,  0,0,0,0,0,0, 5,4,4,4,4,4,  0,0,0,0,0,0,  0,0,0,0,0,0,  0,0,0,0,0,0, 2,2,2,2,2,2,2,2,2,2,2,2,1   )
Sam8<-c( 167,  0,0,0,0,0,0,  0,0,0,0,0,0,  0,0,0,0,0,0,  0,0,0,0,0,0,  0,0,0,0,0,0,  0,0,0,0,0,0,  0,0,0,0,0,0, 3,3,3,3,3,2, 0,0,0,0,0,0,  0,0,0,0,0,0,  2,2,2,1,1,1,1,1,1,1,1,1,1  )
Sam9<-c(175,  0,0,0,0,0,0,  0,0,0,0,0,0,  0,0,0,0,0,0,  0,0,0,0,0,0,  0,0,0,0,0,0,  0,0,0,0,0,0,  0,0,0,0,0,0,  0,0,0,0,0,0, 3,2,2,2,2,1,  0,0,0,0,0,0, 1,1,1,1,1,1,1,1,1,1,1,1,1  )
Sam10<-c(183,  0,0,0,0,0,0,  0,0,0,0,0,0,  0,0,0,0,0,0,  0,0,0,0,0,0,  0,0,0,0,0,0,  0,0,0,0,0,0,  0,0,0,0,0,0,  0,0,0,0,0,0,  0,0,0,0,0,0, 1,1,1,1,1,1,1,1,1,1,1,1,1,1,1,1,1,0,0 )


Dataset73<-rbind(Sam1,Sam2,Sam3,Sam4,Sam5, Sam6,Sam7,Sam8,Sam9,Sam10)

Sam1<-c(67, 12,11,11,11,11,11,6,5,5,5,5,5,5,5,5,5,5,5,5  ,0,0,0,0,0,0,0,0,0,0,0,0,0 ,0,0,0,0,0,0,0,0,0,0,0,0,0 ,0,0,0,0,0,0,0,0,0,0,0,0,0 ,0,0,0,0,0,0,0,0,0,0,0,0,0 ,0,0,0,0,0,0,0,0,0,0,0,0,0 ,0,0,0,0,0,0,0,0,0,0,0,0,0 ,0,0,0,0,0,0,0,0,0,0,0,0,0 ,0,0,0,0,0,0,0,0,0,0,0,0,0 ,0,0,0,0,0,0,0,0,0,0,0,0,0   )
Sam2<-c(75 , 11,11,11,10,10,10 ,0,0,0,0,0,0,0,0,0,0,0,0,0 , 5,5,5,5,5,5,5,5,5,5,4,4,4 ,0,0,0,0,0,0,0,0,0,0,0,0,0 ,0,0,0,0,0,0,0,0,0,0,0,0,0 ,0,0,0,0,0,0,0,0,0,0,0,0,0 ,0,0,0,0,0,0,0,0,0,0,0,0,0 ,0,0,0,0,0,0,0,0,0,0,0,0,0 ,0,0,0,0,0,0,0,0,0,0,0,0,0 ,0,0,0,0,0,0,0,0,0,0,0,0,0 ,0,0,0,0,0,0,0,0,0,0,0,0,0   )
Sam3<-c(83 ,  10,10,10,10,10,9 ,0,0,0,0,0,0,0,0,0,0,0,0,0 ,0,0,0,0,0,0,0,0,0,0,0,0,0 , 5,5,5,5,5,5,4,4,4,4,4,4,4 ,0,0,0,0,0,0,0,0,0,0,0,0,0 ,0,0,0,0,0,0,0,0,0,0,0,0,0 ,0,0,0,0,0,0,0,0,0,0,0,0,0 ,0,0,0,0,0,0,0,0,0,0,0,0,0 ,0,0,0,0,0,0,0,0,0,0,0,0,0 ,0,0,0,0,0,0,0,0,0,0,0,0,0 ,0,0,0,0,0,0,0,0,0,0,0,0,0  )
Sam4<-c(100, 9,9,8,8,8,8 ,0,0,0,0,0,0,0,0,0,0,0,0,0 ,0,0,0,0,0,0,0,0,0,0,0,0,0 ,0,0,0,0,0,0,0,0,0,0,0,0,0 , 4,4,4,4,4,4,4,4,4,4,4,3,3   ,0,0,0,0,0,0,0,0,0,0,0,0,0 ,0,0,0,0,0,0,0,0,0,0,0,0,0 ,0,0,0,0,0,0,0,0,0,0,0,0,0 ,0,0,0,0,0,0,0,0,0,0,0,0,0 ,0,0,0,0,0,0,0,0,0,0,0,0,0 ,0,0,0,0,0,0,0,0,0,0,0,0,0     )
Sam5<-c(125  , 7,7,6,6,6,6,0,0,0,0,0,0,0,0,0,0,0,0,0 ,0,0,0,0,0,0,0,0,0,0,0,0,0 ,0,0,0,0,0,0,0,0,0,0,0,0,0 ,0,0,0,0,0,0,0,0,0,0,0,0,0 , 3,3,3,3,3,3,3,3,3,3,3,2,2 ,0,0,0,0,0,0,0,0,0,0,0,0,0 ,0,0,0,0,0,0,0,0,0,0,0,0,0 ,0,0,0,0,0,0,0,0,0,0,0,0,0 ,0,0,0,0,0,0,0,0,0,0,0,0,0 ,0,0,0,0,0,0,0,0,0,0,0,0,0    )
Sam6<-c(133, 6,6,6,6,5,5,0,0,0,0,0,0,0,0,0,0,0,0,0 ,0,0,0,0,0,0,0,0,0,0,0,0,0 ,0,0,0,0,0,0,0,0,0,0,0,0,0 ,0,0,0,0,0,0,0,0,0,0,0,0,0 ,0,0,0,0,0,0,0,0,0,0,0,0,0 , 3,3,3,3,3,3,3,2,2,2,2,2,2  ,0,0,0,0,0,0,0,0,0,0,0,0,0 ,0,0,0,0,0,0,0,0,0,0,0,0,0 ,0,0,0,0,0,0,0,0,0,0,0,0,0 ,0,0,0,0,0,0,0,0,0,0,0,0,0  )
Sam7<-c( 150,  5,4,4,4,4,4,0,0,0,0,0,0,0,0,0,0,0,0,0 ,0,0,0,0,0,0,0,0,0,0,0,0,0 ,0,0,0,0,0,0,0,0,0,0,0,0,0 ,0,0,0,0,0,0,0,0,0,0,0,0,0 ,0,0,0,0,0,0,0,0,0,0,0,0,0 ,0,0,0,0,0,0,0,0,0,0,0,0,0 ,2,2,2,2,2,2,2,2,2,2,2,2,1  ,0,0,0,0,0,0,0,0,0,0,0,0,0 ,0,0,0,0,0,0,0,0,0,0,0,0,0 ,0,0,0,0,0,0,0,0,0,0,0,0,0  )
Sam8<-c( 167, 3,3,3,3,3,2,0,0,0,0,0,0,0,0,0,0,0,0,0 ,0,0,0,0,0,0,0,0,0,0,0,0,0 ,0,0,0,0,0,0,0,0,0,0,0,0,0 ,0,0,0,0,0,0,0,0,0,0,0,0,0 ,0,0,0,0,0,0,0,0,0,0,0,0,0 ,0,0,0,0,0,0,0,0,0,0,0,0,0 ,0,0,0,0,0,0,0,0,0,0,0,0,0 , 2,2,2,1,1,1,1,1,1,1,1,1,1 ,0,0,0,0,0,0,0,0,0,0,0,0,0 ,0,0,0,0,0,0,0,0,0,0,0,0,0  )
Sam9<-c(175, 3,2,2,2,2,1 ,0,0,0,0,0,0,0,0,0,0,0,0,0 ,0,0,0,0,0,0,0,0,0,0,0,0,0 ,0,0,0,0,0,0,0,0,0,0,0,0,0 ,0,0,0,0,0,0,0,0,0,0,0,0,0 ,0,0,0,0,0,0,0,0,0,0,0,0,0 ,0,0,0,0,0,0,0,0,0,0,0,0,0 ,0,0,0,0,0,0,0,0,0,0,0,0,0 ,0,0,0,0,0,0,0,0,0,0,0,0,0 ,1,1,1,1,1,1,1,1,1,1,1,1,1 ,0,0,0,0,0,0,0,0,0,0,0,0,0  )
Sam10<-c(183, 1,1,1,1,1,1 ,0,0,0,0,0,0,0,0,0,0,0,0,0 ,0,0,0,0,0,0,0,0,0,0,0,0,0 ,0,0,0,0,0,0,0,0,0,0,0,0,0 ,0,0,0,0,0,0,0,0,0,0,0,0,0 ,0,0,0,0,0,0,0,0,0,0,0,0,0 ,0,0,0,0,0,0,0,0,0,0,0,0,0 ,0,0,0,0,0,0,0,0,0,0,0,0,0 ,0,0,0,0,0,0,0,0,0,0,0,0,0 ,0,0,0,0,0,0,0,0,0,0,0,0,0 ,1,1,1,1,1,1,1,1,1,1,1,0,0 )


Dataset74<-rbind(Sam1,Sam2,Sam3,Sam4,Sam5, Sam6,Sam7,Sam8,Sam9,Sam10)


Sam1<-c(67, 12,11,11,11,11,11,6,5,5,5,5,5,5,5,5,5,5,5,5    )
Sam2<-c(11,75,11,11,10,10,10, 5,5,5,5,5,5,5,5,5,5,4,4,4   )
Sam3<-c(  10,10,83,10,10,10,9, 5,5,5,5,5,5,4,4,4,4,4,4,4  )
Sam4<-c(9,9,8,100,8,8,8, 4,4,4,4,4,4,4,4,4,4,4,3,3       )
Sam5<-c( 7,7,6,6,125,6,6, 3,3,3,3,3,3,3,3,3,3,3,2,2    )
Sam6<-c(6,6,6,6,5,133,5, 3,3,3,3,3,3,3,2,2,2,2,2,2   )
Sam7<-c( 5,4,4,4,4,4,150,2,2,2,2,2,2,2,2,2,2,2,2,1   )
Sam8<-c(  3,3,3,3,3,2, 2,167,2,2,1,1,1,1,1,1,1,1,1,1  )
Sam9<-c( 3,2,2,2,2,1,1,1,175,1,1,1,1,1,1,1,1,1,1,1  )
Sam10<-c( 1,1,1,1,1,1,1,1,1,183,1,1,1,1,1,1,1,1,0,0 )


Dataset75<-rbind(Sam1,Sam2,Sam3,Sam4,Sam5, Sam6,Sam7,Sam8,Sam9,Sam10)


Sam1<-c( 12,11,11,11,11,11,6,5,5,5,67,5,5,5,5,5,5,5,5,5    )
Sam2<-c(11,11,11,10,10,10, 5,5,5,5,5,75, 5,5,5,5,5,4,4,4   )
Sam3<-c(  10,10,10,10,10,9, 5,5,5,5,5,5,83, 4,4,4,4,4,4,4  )
Sam4<-c( 9,9,8,8,8,8, 4,4,4,4,4,4,4,100, 4,4,4,4,3,3       )
Sam5<-c(7,7,6,6,6,6, 3,3,3,3,3,3,3,3,125,3,3,3,2,2    )
Sam6<-c(6,6,6,6,5,5, 3,3,3,3,3,3,3,2,2,133,2,2,2,2   )
Sam7<-c(  5,4,4,4,4,4,2,2,2,2,2,2,2,2,2,2,150,2,2,1   )
Sam8<-c(  3,3,3,3,3,2, 2,2,2,1,1,1,1,1,1,1,1,167,1,1  )
Sam9<-c( 3,2,2,2,2,1,1,1,1,1,1,1,1,1,1,1,1,1,175,1  )
Sam10<-c(1,1,1,1,1,1,1,1,1,1,1,1,1,1,1,1,1,0,0,183 )


Dataset76<-rbind(Sam1,Sam2,Sam3,Sam4,Sam5, Sam6,Sam7,Sam8,Sam9,Sam10)

Sam1<-sample(c(12,11,11,11,11,11,6,5,5,5,67,5,5,5,5,5,5,5,5,5  ), 20, replace=FALSE)
Sam2<-sample(c(11,11,11,10,10,10, 5,5,5,5,5,75, 5,5,5,5,5,4,4,4 ), 20, replace=FALSE)
Sam3<-sample(c( 10,10,10,10,10,9, 5,5,5,5,5,5,83, 4,4,4,4,4,4,4 ), 20, replace=FALSE)
Sam4<-sample(c(9,9,8,8,8,8, 4,4,4,4,4,4,4,100, 4,4,4,4,3,3 ), 20, replace=FALSE)
Sam5<-sample(c(7,7,6,6,6,6, 3,3,3,3,3,3,3,3,125,3,3,3,2,2 ), 20, replace=FALSE)
Sam6<-sample(c(6,6,6,6,5,5, 3,3,3,3,3,3,3,2,2,133,2,2,2,2), 20, replace=FALSE)
Sam7<-sample(c( 5,4,4,4,4,4,2,2,2,2,2,2,2,2,2,2,150,2,2,1 ), 20, replace=FALSE)
Sam8<-sample(c(3,3,3,3,3,2, 2,2,2,1,1,1,1,1,1,1,1,167,1,1), 20, replace=FALSE)
Sam9<-sample(c(3,2,2,2,2,1,1,1,1,1,1,1,1,1,1,1,1,1,175,1 ), 20, replace=FALSE)
Sam10<-sample(c(1,1,1,1,1,1,1,1,1,1,1,1,1,1,1,1,1,0,0,183), 20, replace=FALSE)

Dataset77<-rbind(Sam1,Sam2,Sam3,Sam4,Sam5, Sam6,Sam7,Sam8,Sam9,Sam10)

Sam1<-sample(c(12,11,11,11,11,11,6,5,5,5,67,5,5,5,5,5,5,5,5,5 ,0,0,0,0,0,0,0,0,0,0  ), 20, replace=FALSE)
Sam2<-sample(c(11,11,11,10,10,10, 5,5,5,5,5,75, 5,5,5,5,5,4,4,4,0,0,0,0,0,0,0,0,0,0  ), 20, replace=FALSE)
Sam3<-sample(c( 10,10,10,10,10,9, 5,5,5,5,5,5,83, 4,4,4,4,4,4,4 ,0,0,0,0,0,0,0,0,0,0 ), 20, replace=FALSE)
Sam4<-sample(c(9,9,8,8,8,8, 4,4,4,4,4,4,4,100, 4,4,4,4,3,3 ,0,0,0,0,0,0,0,0,0,0 ), 20, replace=FALSE)
Sam5<-sample(c(7,7,6,6,6,6, 3,3,3,3,3,3,3,3,125,3,3,3,2,2 ,0,0,0,0,0,0,0,0,0,0 ), 20, replace=FALSE)
Sam6<-sample(c(6,6,6,6,5,5, 3,3,3,3,3,3,3,2,2,133,2,2,2,2,0,0,0,0,0,0,0,0,0,0 ), 20, replace=FALSE)
Sam7<-sample(c( 5,4,4,4,4,4,2,2,2,2,2,2,2,2,2,2,150,2,2,1 ,0,0,0,0,0,0,0,0,0,0 ), 20, replace=FALSE)
Sam8<-sample(c(3,3,3,3,3,2, 2,2,2,1,1,1,1,1,1,1,1,167,1,1,0,0,0,0,0,0,0,0,0,0 ), 20, replace=FALSE)
Sam9<-sample(c(3,2,2,2,2,1,1,1,1,1,1,1,1,1,1,1,1,1,175,1 ,0,0,0,0,0,0,0,0,0,0 ), 20, replace=FALSE)
Sam10<-sample(c(1,1,1,1,1,1,1,1,1,1,1,1,1,1,1,1,1,0,0,183,0,0,0,0,0,0,0,0,0,0 ), 20, replace=FALSE)

Dataset78<-rbind(Sam1,Sam2,Sam3,Sam4,Sam5, Sam6,Sam7,Sam8,Sam9,Sam10)


Sam1<-sample(c(12,11,11,11,11,11,6,5,5,5,67,5,5,5,5,5,5,5,5,5 ,0,0,0,0,0,0,0,0,0,0  ), 30, replace=FALSE)
Sam2<-sample(c(11,11,11,10,10,10, 5,5,5,5,5,75, 5,5,5,5,5,4,4,4,0,0,0,0,0,0,0,0,0,0  ), 30, replace=FALSE)
Sam3<-sample(c( 10,10,10,10,10,9, 5,5,5,5,5,5,83, 4,4,4,4,4,4,4 ,0,0,0,0,0,0,0,0,0,0 ), 30, replace=FALSE)
Sam4<-sample(c(9,9,8,8,8,8, 4,4,4,4,4,4,4,100, 4,4,4,4,3,3 ,0,0,0,0,0,0,0,0,0,0 ), 30, replace=FALSE)
Sam5<-sample(c(7,7,6,6,6,6, 3,3,3,3,3,3,3,3,125,3,3,3,2,2 ,0,0,0,0,0,0,0,0,0,0 ), 30, replace=FALSE)
Sam6<-sample(c(6,6,6,6,5,5, 3,3,3,3,3,3,3,2,2,133,2,2,2,2,0,0,0,0,0,0,0,0,0,0 ), 30, replace=FALSE)
Sam7<-sample(c( 5,4,4,4,4,4,2,2,2,2,2,2,2,2,2,2,150,2,2,1 ,0,0,0,0,0,0,0,0,0,0 ), 30, replace=FALSE)
Sam8<-sample(c(3,3,3,3,3,2, 2,2,2,1,1,1,1,1,1,1,1,167,1,1,0,0,0,0,0,0,0,0,0,0 ), 30, replace=FALSE)
Sam9<-sample(c(3,2,2,2,2,1,1,1,1,1,1,1,1,1,1,1,1,1,175,1 ,0,0,0,0,0,0,0,0,0,0 ), 30, replace=FALSE)
Sam10<-sample(c(1,1,1,1,1,1,1,1,1,1,1,1,1,1,1,1,1,0,0,183,0,0,0,0,0,0,0,0,0,0 ), 30, replace=FALSE)

Dataset79<-rbind(Sam1,Sam2,Sam3,Sam4,Sam5, Sam6,Sam7,Sam8,Sam9,Sam10)


####################################################
#### 10 samples, Richness=20, Higher evenness


Sam1<-c( 10,10,10,10,10,10,10,10,10,10,10,10,10,10,10,10,10,10,10,10   )
Sam2<-c(  17, 16,16,15,15,15,15, 7,7,7,7,7,7,7,7,7,7,7,7,7 )
Sam3<-c(  25,  15,15, 15,15,14,14, 7,7,7,7,7,7,7,7,7,6,6,6,6      )
Sam4<-c( 33  ,14,14,14,14,14,14, 7,7,7,7,7,6,6,6,6,6,6,6,6    )
Sam5<-c(  42, 14,13,13,13,13,13, 7,6,6,6,6,6,6,6,6,6,6,6,6 )
Sam6<-c(  50 , 13,13,13,12,12,12, 6,6,6,6,6,6,6,6,6,6,5,5,5)
Sam7<-c(  60, 12,12,11,11,11,11, 6,6,6,6,6,6,6,5,5,5,5,5,5  )
Sam8<-c(67, 12,11,11,11,11,11,6,5,5,5,5,5,5,5,5,5,5,5,5    )
Sam9<-c(75 , 11,11,11,10,10,10, 5,5,5,5,5,5,5,5,5,5,4,4,4   )
Sam10<-c(  80,  10,10,10,10,10,10,  5,5,5,5,5,5,5,5,4,4,4,4,4)

Dataset80<-rbind(Sam1,Sam2,Sam3,Sam4,Sam5, Sam6,Sam7,Sam8,Sam9,Sam10)

Sam1<-c( 10,0,0,0,0, 0,0,0,0,0, 10,10,10,10,10,10,10,10,10,10,10,10,10,10,10,10,10,10,10   )
Sam2<-c(  0, 17,0,0,0,  0,0,0,0,0,  16,16,15,15,15,15, 7,7,7,7,7,7,7,7,7,7,7,7,7 )
Sam3<-c(  0,0, 25, 0,0,  0,0,0,0,0,  15,15, 15,15,14,14, 7,7,7,7,7,7,7,7,7,6,6,6,6      )
Sam4<-c( 0,0,0, 33 ,0,  0,0,0,0,0  ,14,14,14,14,14,14, 7,7,7,7,7,6,6,6,6,6,6,6,6    )
Sam5<-c(  0,0,0,0, 42, 0,0,0,0,0,  14,13,13,13,13,13, 7,6,6,6,6,6,6,6,6,6,6,6,6 )
Sam6<-c(  0,0,0,0,0,  50 ,0,0,0,0,  13,13,13,12,12,12, 6,6,6,6,6,6,6,6,6,6,5,5,5)
Sam7<-c(  0,0,0,0,0, 0, 60, 0,0,0, 12,12,11,11,11,11, 6,6,6,6,6,6,6,5,5,5,5,5,5  )
Sam8<-c( 0,0,0,0,0, 0,0,  67, 0,0, 12,11,11,11,11,11,6,5,5,5,5,5,5,5,5,5,5,5,5    )
Sam9<-c( 0,0,0,0,0, 0,0,0, 75 ,0, 11,11,11,10,10,10, 5,5,5,5,5,5,5,5,5,5,4,4,4   )
Sam10<-c( 0,0,0,0,0, 0,0,0,0,   80,  10,10,10,10,10,10,  5,5,5,5,5,5,5,5,4,4,4,4,4)

Dataset81<-rbind(Sam1,Sam2,Sam3,Sam4,Sam5, Sam6,Sam7,Sam8,Sam9,Sam10)


Sam1<-c( 10, 10,10,10,10,10,10,  0,0,0,0,0,0, 0,0,0,0,0,0,0,0,0,0,0,0,0,0,0,0,0,0,0,0,0,0,0,0,0,0,0,0,0,0,0,0,0,0,0,0,0,0,0,0,0,0,0,0,0,0,0,0,  10,10,10,10,10,10,10,10,10,10,10,10,10   )
Sam2<-c(  17, 0,0,0,0,0,0, 16,16,15,15,15,15,  0,0,0,0,0,0,  0,0,0,0,0,0,  0,0,0,0,0,0,  0,0,0,0,0,0,  0,0,0,0,0,0,  0,0,0,0,0,0,  0,0,0,0,0,0,  0,0,0,0,0,0, 7,7,7,7,7,7,7,7,7,7,7,7,7 )
Sam3<-c(  25,  0,0,0,0,0,0,  0,0,0,0,0,0,  15,15, 15,15,14,14,  0,0,0,0,0,0,  0,0,0,0,0,0,  0,0,0,0,0,0,  0,0,0,0,0,0,  0,0,0,0,0,0,  0,0,0,0,0,0,  0,0,0,0,0,0, 7,7,7,7,7,7,7,7,7,6,6,6,6      )
Sam4<-c( 33  ,  0,0,0,0,0,0,  0,0,0,0,0,0,  0,0,0,0,0,0, 14,14,14,14,14,14,  0,0,0,0,0,0,  0,0,0,0,0,0,  0,0,0,0,0,0,  0,0,0,0,0,0,  0,0,0,0,0,0,  0,0,0,0,0,0, 7,7,7,7,7,6,6,6,6,6,6,6,6    )
Sam5<-c(  42,  0,0,0,0,0,0,  0,0,0,0,0,0,  0,0,0,0,0,0,  0,0,0,0,0,0, 14,13,13,13,13,13,  0,0,0,0,0,0,  0,0,0,0,0,0,  0,0,0,0,0,0,  0,0,0,0,0,0,  0,0,0,0,0,0, 7,6,6,6,6,6,6,6,6,6,6,6,6 )
Sam6<-c(  50 , 0,0,0,0,0,0,  0,0,0,0,0,0,  0,0,0,0,0,0,  0,0,0,0,0,0,  0,0,0,0,0,0,  13,13,13,12,12,12,  0,0,0,0,0,0,  0,0,0,0,0,0,  0,0,0,0,0,0,  0,0,0,0,0,0, 6,6,6,6,6,6,6,6,6,6,5,5,5)
Sam7<-c(  60,  0,0,0,0,0,0,  0,0,0,0,0,0,  0,0,0,0,0,0,  0,0,0,0,0,0,  0,0,0,0,0,0,  0,0,0,0,0,0,  12,12,11,11,11,11,  0,0,0,0,0,0,  0,0,0,0,0,0,  0,0,0,0,0,0, 6,6,6,6,6,6,6,5,5,5,5,5,5  )
Sam8<-c(67, 0,0,0,0,0,0,  0,0,0,0,0,0,  0,0,0,0,0,0,  0,0,0,0,0,0,  0,0,0,0,0,0,  0,0,0,0,0,0,  0,0,0,0,0,0,  12,11,11,11,11,11,  0,0,0,0,0,0,  0,0,0,0,0,0, 6,5,5,5,5,5,5,5,5,5,5,5,5    )
Sam9<-c(75 , 0,0,0,0,0,0,  0,0,0,0,0,0,  0,0,0,0,0,0,  0,0,0,0,0,0,  0,0,0,0,0,0,  0,0,0,0,0,0,  0,0,0,0,0,0,  0,0,0,0,0,0,  11,11,11,10,10,10,  0,0,0,0,0,0, 5,5,5,5,5,5,5,5,5,5,4,4,4   )
Sam10<-c(  80,  0,0,0,0,0,0,  0,0,0,0,0,0,  0,0,0,0,0,0,  0,0,0,0,0,0,  0,0,0,0,0,0,  0,0,0,0,0,0,  0,0,0,0,0,0,  0,0,0,0,0,0,  0,0,0,0,0,0,  10,10,10,10,10,10,  5,5,5,5,5,5,5,5,4,4,4,4,4)

Dataset82<-rbind(Sam1,Sam2,Sam3,Sam4,Sam5, Sam6,Sam7,Sam8,Sam9,Sam10)


Sam1<-c( 10,10,10,10,10,10,10,10,10,10,10,10,10,10,10,10,10,10,10,10 , 0,0,0,0,0,0,0,0,0,0,0,0,0,  0,0,0,0,0,0,0,0,0,0,0,0,0,  0,0,0,0,0,0,0,0,0,0,0,0,0,  0,0,0,0,0,0,0,0,0,0,0,0,0,  0,0,0,0,0,0,0,0,0,0,0,0,0,  0,0,0,0,0,0,0,0,0,0,0,0,0,  0,0,0,0,0,0,0,0,0,0,0,0,0,  0,0,0,0,0,0,0,0,0,0,0,0,0,  0,0,0,0,0,0,0,0,0,0,0,0,0)
Sam2<-c(  17, 16,16,15,15,15,15, 0,0,0,0,0,0,0,0,0,0,0,0,0,  7,7,7,7,7,7,7,7,7,7,7,7,7,0,0,0,0,0,0,0,0,0,0,0,0,0,  0,0,0,0,0,0,0,0,0,0,0,0,0,  0,0,0,0,0,0,0,0,0,0,0,0,0,  0,0,0,0,0,0,0,0,0,0,0,0,0,  0,0,0,0,0,0,0,0,0,0,0,0,0,  0,0,0,0,0,0,0,0,0,0,0,0,0,  0,0,0,0,0,0,0,0,0,0,0,0,0,  0,0,0,0,0,0,0,0,0,0,0,0,0 )
Sam3<-c(  25,  15,15, 15,15,14,14, 0,0,0,0,0,0,0,0,0,0,0,0,0,  0,0,0,0,0,0,0,0,0,0,0,0,0,  7,7,7,7,7,7,7,7,7,6,6,6,6 ,0,0,0,0,0,0,0,0,0,0,0,0,0,  0,0,0,0,0,0,0,0,0,0,0,0,0,  0,0,0,0,0,0,0,0,0,0,0,0,0,  0,0,0,0,0,0,0,0,0,0,0,0,0,  0,0,0,0,0,0,0,0,0,0,0,0,0,  0,0,0,0,0,0,0,0,0,0,0,0,0,  0,0,0,0,0,0,0,0,0,0,0,0,0     )
Sam4<-c( 33  ,14,14,14,14,14,14,0,0,0,0,0,0,0,0,0,0,0,0,0,  0,0,0,0,0,0,0,0,0,0,0,0,0,   7,7,7,7,7,6,6,6,6,6,6,6,6 ,0,0,0,0,0,0,0,0,0,0,0,0,0,  0,0,0,0,0,0,0,0,0,0,0,0,0,  0,0,0,0,0,0,0,0,0,0,0,0,0,  0,0,0,0,0,0,0,0,0,0,0,0,0,  0,0,0,0,0,0,0,0,0,0,0,0,0,  0,0,0,0,0,0,0,0,0,0,0,0,0,  0,0,0,0,0,0,0,0,0,0,0,0,0   )
Sam5<-c(  42, 14,13,13,13,13,13, 0,0,0,0,0,0,0,0,0,0,0,0,0,  0,0,0,0,0,0,0,0,0,0,0,0,0,  0,0,0,0,0,0,0,0,0,0,0,0,0,  0,0,0,0,0,0,0,0,0,0,0,0,0,  7,6,6,6,6,6,6,6,6,6,6,6,6 , 0,0,0,0,0,0,0,0,0,0,0,0,0,  0,0,0,0,0,0,0,0,0,0,0,0,0,  0,0,0,0,0,0,0,0,0,0,0,0,0,  0,0,0,0,0,0,0,0,0,0,0,0,0,  0,0,0,0,0,0,0,0,0,0,0,0,0)
Sam6<-c(  50 , 0,0,0,0,0,0,0,0,0,0,0,0,0,  0,0,0,0,0,0,0,0,0,0,0,0,0,  0,0,0,0,0,0,0,0,0,0,0,0,0,  0,0,0,0,0,0,0,0,0,0,0,0,0,  0,0,0,0,0,0,0,0,0,0,0,0,0,  13,13,13,12,12,12, 6,6,6,6,6,6,6,6,6,6,5,5,5, 0,0,0,0,0,0,0,0,0,0,0,0,0,  0,0,0,0,0,0,0,0,0,0,0,0,0,  0,0,0,0,0,0,0,0,0,0,0,0,0,  0,0,0,0,0,0,0,0,0,0,0,0,0)
Sam7<-c(  60, 12,12,11,11,11,11, 0,0,0,0,0,0,0,0,0,0,0,0,0,  0,0,0,0,0,0,0,0,0,0,0,0,0,  0,0,0,0,0,0,0,0,0,0,0,0,0,  0,0,0,0,0,0,0,0,0,0,0,0,0,  0,0,0,0,0,0,0,0,0,0,0,0,0,  0,0,0,0,0,0,0,0,0,0,0,0,0,  6,6,6,6,6,6,6,5,5,5,5,5,5 ,0,0,0,0,0,0,0,0,0,0,0,0,0,  0,0,0,0,0,0,0,0,0,0,0,0,0,  0,0,0,0,0,0,0,0,0,0,0,0,0 )
Sam8<-c(67, 12,11,11,11,11,11,0,0,0,0,0,0,0,0,0,0,0,0,0,  0,0,0,0,0,0,0,0,0,0,0,0,0,  0,0,0,0,0,0,0,0,0,0,0,0,0,  0,0,0,0,0,0,0,0,0,0,0,0,0,  0,0,0,0,0,0,0,0,0,0,0,0,0,  0,0,0,0,0,0,0,0,0,0,0,0,0,  0,0,0,0,0,0,0,0,0,0,0,0,0,  6,5,5,5,5,5,5,5,5,5,5,5,5, 0,0,0,0,0,0,0,0,0,0,0,0,0,  0,0,0,0,0,0,0,0,0,0,0,0,0    )
Sam9<-c(75 , 11,11,11,10,10,10, 0,0,0,0,0,0,0,0,0,0,0,0,0,  0,0,0,0,0,0,0,0,0,0,0,0,0,  0,0,0,0,0,0,0,0,0,0,0,0,0,  0,0,0,0,0,0,0,0,0,0,0,0,0,  0,0,0,0,0,0,0,0,0,0,0,0,0,  0,0,0,0,0,0,0,0,0,0,0,0,0,  0,0,0,0,0,0,0,0,0,0,0,0,0,  0,0,0,0,0,0,0,0,0,0,0,0,0,  5,5,5,5,5,5,5,5,5,5,4,4,4  ,0,0,0,0,0,0,0,0,0,0,0,0,0 )
Sam10<-c(  80,  10,10,10,10,10,10,  5,5,5,5,5,5,5,5,4,4,4,4,4,0,0,0,0,0,0,0,0,0,0,0,0,0,  0,0,0,0,0,0,0,0,0,0,0,0,0,  0,0,0,0,0,0,0,0,0,0,0,0,0,  0,0,0,0,0,0,0,0,0,0,0,0,0,  0,0,0,0,0,0,0,0,0,0,0,0,0,  0,0,0,0,0,0,0,0,0,0,0,0,0,  0,0,0,0,0,0,0,0,0,0,0,0,0,  0,0,0,0,0,0,0,0,0,0,0,0,0,  0,0,0,0,0,0,0,0,0,0,0,0,0)

Dataset83<-rbind(Sam1,Sam2,Sam3,Sam4,Sam5, Sam6,Sam7,Sam8,Sam9,Sam10)


Sam1<-c( 10,10,10,10,10,10,10,10,10,10,10,10,10,10,10,10,10,10,10,10   )
Sam2<-c(  16,17,16,15,15,15,15, 7,7,7,7,7,7,7,7,7,7,7,7,7 )
Sam3<-c(  15,15,25, 15,15,14,14, 7,7,7,7,7,7,7,7,7,6,6,6,6      )
Sam4<-c( 14,14,14,33,14,14,14, 7,7,7,7,7,6,6,6,6,6,6,6,6    )
Sam5<-c( 14,13,13,13,42,13,13, 7,6,6,6,6,6,6,6,6,6,6,6,6 )
Sam6<-c(   13,13,13,12,12,50,12, 6,6,6,6,6,6,6,6,6,6,5,5,5)
Sam7<-c(  12,12,11,11,11,11,60, 6,6,6,6,6,6,6,5,5,5,5,5,5  )
Sam8<-c(12,11,11,11,11,11,6,67, 5,5,5,5,5,5,5,5,5,5,5,5    )
Sam9<-c(11,11,11,10,10,10, 5,5,75,5,5,5,5,5,5,5,5,4,4,4   )
Sam10<-c(    10,10,10,10,10,10,  5,5,5,80,5,5,5,5,5,4,4,4,4,4)

Dataset84<-rbind(Sam1,Sam2,Sam3,Sam4,Sam5, Sam6,Sam7,Sam8,Sam9,Sam10)


Sam1<-c( 10,10,10,10,10,10,10,10,10,10,10,10,10,10,10,10,10,10,10,10   )
Sam2<-c(   16,16,15,15,15,15, 7,7,7,7,7,17,7,7,7,7,7,7,7,7 )
Sam3<-c(    15,15, 15,15,14,14, 7,7,7,7,7,7,25,7,7,7,6,6,6,6      )
Sam4<-c( 14,14,14,14,14,14, 7,7,7,7,7,6,6,33  ,6,6,6,6,6,6    )
Sam5<-c(   14,13,13,13,13,13, 7,6,6,6,6,6,6,6,42,6,6,6,6,6 )
Sam6<-c(   13,13,13,12,12,12, 6,6,6,6,6,6,6,6,6,50 ,6,5,5,5)
Sam7<-c(  12,12,11,11,11,11, 6,6,6,6,6,6,6,5,5,5, 60,5,5,5  )
Sam8<-c( 12,11,11,11,11,11,6,5,5,5,5,5,5,5,5,5,5,67,5,5    )
Sam9<-c( 11,11,11,10,10,10, 5,5,5,5,5,5,5,5,5,5,4,4,75,4   )
Sam10<-c(   10,10,10,10,10,10,  5,5,5,5,5,5,5,5,4,4,4,4,4,80)

Dataset85<-rbind(Sam1,Sam2,Sam3,Sam4,Sam5, Sam6,Sam7,Sam8,Sam9,Sam10)

Sam1<-sample(c(10,10,10,10,10,10,10,10,10,10,10,10,10,10,10,10,10,10,10,10), 20, replace=FALSE)
Sam2<-sample(c( 16,16,15,15,15,15, 7,7,7,7,7,17,7,7,7,7,7,7,7,7 ), 20, replace=FALSE)
Sam3<-sample(c( 15,15, 15,15,14,14, 7,7,7,7,7,7,25,7,7,7,6,6,6,6  ), 20, replace=FALSE)
Sam4<-sample(c(14,14,14,14,14,14, 7,7,7,7,7,6,6,33  ,6,6,6,6,6,6 ), 20, replace=FALSE)
Sam5<-sample(c( 14,13,13,13,13,13, 7,6,6,6,6,6,6,6,42,6,6,6,6,6 ), 20, replace=FALSE)
Sam6<-sample(c(13,13,13,12,12,12, 6,6,6,6,6,6,6,6,6,50 ,6,5,5,5), 20, replace=FALSE)
Sam7<-sample(c( 12,12,11,11,11,11, 6,6,6,6,6,6,6,5,5,5, 60,5,5,5  ), 20, replace=FALSE)
Sam8<-sample(c(12,11,11,11,11,11,6,5,5,5,5,5,5,5,5,5,5,67,5,5 ), 20, replace=FALSE)
Sam9<-sample(c(11,11,11,10,10,10, 5,5,5,5,5,5,5,5,5,5,4,4,75,4 ), 20, replace=FALSE)
Sam10<-sample(c( 10,10,10,10,10,10,  5,5,5,5,5,5,5,5,4,4,4,4,4,80), 20, replace=FALSE)

Dataset86<-rbind(Sam1,Sam2,Sam3,Sam4,Sam5, Sam6,Sam7,Sam8,Sam9,Sam10)


Sam1<-sample(c(10,10,10,10,10,10,10,10,10,10,10,10,10,10,10,10,10,10,10,10   ,0,0,0,0,0,0,0,0,0,0 ), 20, replace=FALSE)
Sam2<-sample(c( 16,16,15,15,15,15, 7,7,7,7,7,17,7,7,7,7,7,7,7,7 ,0,0,0,0,0,0,0,0,0,0), 20, replace=FALSE)
Sam3<-sample(c( 15,15, 15,15,14,14, 7,7,7,7,7,7,25,7,7,7,6,6,6,6  ,0,0,0,0,0,0,0,0,0,0), 20, replace=FALSE)
Sam4<-sample(c(14,14,14,14,14,14, 7,7,7,7,7,6,6,33  ,6,6,6,6,6,6 ,0,0,0,0,0,0,0,0,0,0), 20, replace=FALSE)
Sam5<-sample(c( 14,13,13,13,13,13, 7,6,6,6,6,6,6,6,42,6,6,6,6,6 ,0,0,0,0,0,0,0,0,0,0), 20, replace=FALSE)
Sam6<-sample(c(13,13,13,12,12,12, 6,6,6,6,6,6,6,6,6,50 ,6,5,5,5,0,0,0,0,0,0,0,0,0,0), 20, replace=FALSE)
Sam7<-sample(c( 12,12,11,11,11,11, 6,6,6,6,6,6,6,5,5,5, 60,5,5,5 ,0,0,0,0,0,0,0,0,0,0 ), 20, replace=FALSE)
Sam8<-sample(c(12,11,11,11,11,11,6,5,5,5,5,5,5,5,5,5,5,67,5,5 ,0,0,0,0,0,0,0,0,0,0), 20, replace=FALSE)
Sam9<-sample(c(11,11,11,10,10,10, 5,5,5,5,5,5,5,5,5,5,4,4,75,4,0,0,0,0,0,0,0,0,0,0 ), 20, replace=FALSE)
Sam10<-sample(c( 10,10,10,10,10,10,  5,5,5,5,5,5,5,5,4,4,4,4,4,80,0,0,0,0,0,0,0,0,0,0), 20, replace=FALSE)

Dataset87<-rbind(Sam1,Sam2,Sam3,Sam4,Sam5, Sam6,Sam7,Sam8,Sam9,Sam10)


Sam1<-sample(c(10,10,10,10,10,10,10,10,10,10,10,10,10,10,10,10,10,10,10,10   ,0,0,0,0,0,0,0,0,0,0 ), 30, replace=FALSE)
Sam2<-sample(c( 16,16,15,15,15,15, 7,7,7,7,7,17,7,7,7,7,7,7,7,7 ,0,0,0,0,0,0,0,0,0,0), 30, replace=FALSE)
Sam3<-sample(c( 15,15, 15,15,14,14, 7,7,7,7,7,7,25,7,7,7,6,6,6,6  ,0,0,0,0,0,0,0,0,0,0), 30, replace=FALSE)
Sam4<-sample(c(14,14,14,14,14,14, 7,7,7,7,7,6,6,33  ,6,6,6,6,6,6 ,0,0,0,0,0,0,0,0,0,0), 30, replace=FALSE)
Sam5<-sample(c( 14,13,13,13,13,13, 7,6,6,6,6,6,6,6,42,6,6,6,6,6 ,0,0,0,0,0,0,0,0,0,0), 30, replace=FALSE)
Sam6<-sample(c(13,13,13,12,12,12, 6,6,6,6,6,6,6,6,6,50 ,6,5,5,5,0,0,0,0,0,0,0,0,0,0), 30, replace=FALSE)
Sam7<-sample(c( 12,12,11,11,11,11, 6,6,6,6,6,6,6,5,5,5, 60,5,5,5 ,0,0,0,0,0,0,0,0,0,0 ), 30, replace=FALSE)
Sam8<-sample(c(12,11,11,11,11,11,6,5,5,5,5,5,5,5,5,5,5,67,5,5 ,0,0,0,0,0,0,0,0,0,0), 30, replace=FALSE)
Sam9<-sample(c(11,11,11,10,10,10, 5,5,5,5,5,5,5,5,5,5,4,4,75,4,0,0,0,0,0,0,0,0,0,0 ), 30, replace=FALSE)
Sam10<-sample(c( 10,10,10,10,10,10,  5,5,5,5,5,5,5,5,4,4,4,4,4,80,0,0,0,0,0,0,0,0,0,0), 30, replace=FALSE)

Dataset88<-rbind(Sam1,Sam2,Sam3,Sam4,Sam5, Sam6,Sam7,Sam8,Sam9,Sam10)


####Sam=5, richness =10


Sam1<-c( 20,20,20,20,20,20,20,20,20,20)
Sam2<-c( 33,28,28,28, 14,14,14,14,14,13 )
Sam3<-c(50,  25,25,25,  13,13,13,12,12,12 )
Sam4<-c( 150, 9,8,8, 5,4,4,4,4,4)
Sam5<-c( 167,6,6,5, 3,3,3,3,2,2)

Dataset89<-rbind(Sam1,Sam2,Sam3,Sam4,Sam5)


Sam1<-c( 20,0,0,0,0, 20,20,20,20,20,20,20,20,20)
Sam2<-c( 0, 33,0,0,0, 28,28,28, 14,14,14,14,14,13 )
Sam3<-c(0,0, 50, 0,0,  25,25,25,  13,13,13,12,12,12 )
Sam4<-c( 0,0,0,150,0, 9,8,8, 5,4,4,4,4,4)
Sam5<-c( 0,0,0,0, 167,6,6,5, 3,3,3,3,2,2)

Dataset90<-rbind(Sam1,Sam2,Sam3,Sam4,Sam5)


Sam1<-c( 20,20,20,20,0,0,0, 0,0,0, 0,0,0, 0,0,0, 20,20,20,20,20,20)
Sam2<-c( 33,0,0,0, 28,28,28, 0,0,0, 0,0,0, 0,0,0, 14,14,14,14,14,13 )
Sam3<-c(50, 0,0,0, 0,0,0, 25,25,25, 0,0,0, 0,0,0, 13,13,13,12,12,12 )
Sam4<-c( 150, 0,0,0, 0,0,0, 0,0,0, 9,8,8, 0,0,0, 5,4,4,4,4,4)
Sam5<-c( 167,0,0,0, 0,0,0, 0,0,0, 0,0,0, 6,6,5, 3,3,3,3,2,2)

Dataset91<-rbind(Sam1,Sam2,Sam3,Sam4,Sam5)


Sam1<-c( 20,20,20,20,20,20,20,20,20,20,0,0,0,0,0,0,0,0,0,0,0,0,0,0,0,0,0,0,0,0,0,0,0,0)
Sam2<-c( 33,28,28,28, 0,0,0,0,0,0,14,14,14,14,14,13, 0,0,0,0,0,0,0,0,0,0,0,0,0,0,0,0,0,0 )
Sam3<-c(50,  25,25,25, 0,0,0,0,0,0,0,0,0,0,0,0, 13,13,13,12,12,12, 0,0,0,0,0,0,0,0,0,0,0,0 )
Sam4<-c( 150, 9,8,8, 0,0,0,0,0,0, 5,4,4,4,4,4, 0,0,0,0,0,0, 0,0,0,0,0,0, 0,0,0,0,0,0)
Sam5<-c( 167,6,6,5, 0,0,0,0,0,0, 0,0,0,0,0,0, 0,0,0,0,0,0, 0,0,0,0,0,0, 3,3,3,3,2,2)

Dataset92<-rbind(Sam1,Sam2,Sam3,Sam4,Sam5)


Sam1<-c( 20,20,20,20,20,20,20,20,20,20)
Sam2<-c( 28,33,28,28, 14,14,14,14,14,13 )
Sam3<-c(25,25,50, 25,  13,13,13,12,12,12 )
Sam4<-c( 9,8,8,150, 5,4,4,4,4,4)
Sam5<-c( 6,6,5, 3,167, 3,3,3,2,2)

Dataset93<-rbind(Sam1,Sam2,Sam3,Sam4,Sam5)


Sam1<-c( 20,20,20,20,20,20,20,20,20,20)
Sam2<-c( 28,28,28, 14,14,14,33,14,14,13 )
Sam3<-c(25,25,25,  13,13,13,12,50,12,12 )
Sam4<-c(  9,8,8, 5,4,4,4,4,150,4)
Sam5<-c( 6,6,5, 3,3,3,3,2,2, 167)

Dataset94<-rbind(Sam1,Sam2,Sam3,Sam4,Sam5)


Sam1<-sample(c(20,20,20,20,20,20,20,20,20,20 ), 10, replace=FALSE)
Sam2<-sample(c(28,28,28, 14,14,14,33,14,14,13 ), 10, replace=FALSE)
Sam3<-sample(c(25,25,25,  13,13,13,12,50,12,12 ), 10, replace=FALSE)
Sam4<-sample(c(150, 9,8,8, 5,4,4,4,4,4 ), 10, replace=FALSE)
Sam5<-sample(c(167,6,6,5, 3,3,3,3,2,2), 10, replace=FALSE)

Dataset95<-rbind(Sam1,Sam2,Sam3,Sam4,Sam5)


Sam1<-sample(c(20,20,20,20,20,20,20,20,20,20,0,0,0,0,0 ), 10, replace=FALSE)
Sam2<-sample(c(28,28,28, 14,14,14,33,14,14,13 ,0,0,0,0,0), 10, replace=FALSE)
Sam3<-sample(c(25,25,25,  13,13,13,12,50,12,12 ,0,0,0,0,0), 10, replace=FALSE)
Sam4<-sample(c(150, 9,8,8, 5,4,4,4,4,4,0,0,0,0,0 ), 10, replace=FALSE)
Sam5<-sample(c(167,6,6,5, 3,3,3,3,2,2,0,0,0,0,0), 10, replace=FALSE)

Dataset96<-rbind(Sam1,Sam2,Sam3,Sam4,Sam5)


Sam1<-sample(c(20,20,20,20,20,20,20,20,20,20,0,0,0,0,0 ), 15, replace=FALSE)
Sam2<-sample(c(28,28,28, 14,14,14,33,14,14,13 ,0,0,0,0,0), 15, replace=FALSE)
Sam3<-sample(c(25,25,25,  13,13,13,12,50,12,12 ,0,0,0,0,0), 15, replace=FALSE)
Sam4<-sample(c(150, 9,8,8, 5,4,4,4,4,4,0,0,0,0,0 ), 15, replace=FALSE)
Sam5<-sample(c(167,6,6,5, 3,3,3,3,2,2,0,0,0,0,0), 15, replace=FALSE)

Dataset97<-rbind(Sam1,Sam2,Sam3,Sam4,Sam5)


#######Sam=5, rich=20

Sam1<-c( 10,10,10,10,10,10,10,10,10,10,10,10,10,10,10,10,10,10,10,10)
Sam2<-c( 20, 15,15,15,15,15,15 , 7,7,7,7,7,7,7,7,7,7,7,7,6  )
Sam3<-c(33,  14,14,14,14,14,14, 7,7,7,7,7,6,6,6,6,6,6,6,6 )
Sam4<-c( 150,  5,4,4,4,4,4,2,2,2,2,2,2,2,2,2,2,2,2,1   )
Sam5<-c( 167, 3,3,3,3,3,2, 2,2,2,1,1,1,1,1,1,1,1,1,1  )

Dataset98<-rbind(Sam1,Sam2,Sam3,Sam4,Sam5)


Sam1<-c( 10,0,0,0,0, 10,10,10,10,10,10,10,10,10,10,10,10,10,10,10,10,10,10,10)
Sam2<-c( 0, 20,0,0,0,  15,15,15,15,15,15 , 7,7,7,7,7,7,7,7,7,7,7,7,6  )
Sam3<-c(0,0, 33, 0,0,  14,14,14,14,14,14, 7,7,7,7,7,6,6,6,6,6,6,6,6 )
Sam4<-c( 0,0, 150, 0,0,  5,4,4,4,4,4,2,2,2,2,2,2,2,2,2,2,2,2,1   )
Sam5<-c( 0,0,0, 167,0, 3,3,3,3,3,2, 2,2,2,1,1,1,1,1,1,1,1,1,1  )

Dataset99<-rbind(Sam1,Sam2,Sam3,Sam4,Sam5)

Sam1<-c( 10,10,10,10,10,10,10, 0,0,0,0,0,0, 0,0,0,0,0,0,  0,0,0,0,0,0,  0,0,0,0,0,0, 10,10,10,10,10,10,10,10,10,10,10,10,10)
Sam2<-c( 20,0,0,0,0,0,0,  15,15,15,15,15,15 ,0,0,0,0,0,0,  0,0,0,0,0,0,  0,0,0,0,0,0,  7,7,7,7,7,7,7,7,7,7,7,7,6  )
Sam3<-c(33, 0,0,0,0,0,0,  0,0,0,0,0,0,  14,14,14,14,14,14,0,0,0,0,0,0, 0,0,0,0,0,0,  7,7,7,7,7,6,6,6,6,6,6,6,6 )
Sam4<-c( 150, 0,0,0,0,0,0, 0,0,0,0,0,0, 0,0,0,0,0,0, 5,4,4,4,4,4, 0,0,0,0,0,0, 2,2,2,2,2,2,2,2,2,2,2,2,1   )
Sam5<-c( 167, 0,0,0,0,0,0, 0,0,0,0,0,0, 0,0,0,0,0,0, 0,0,0,0,0,0, 3,3,3,3,3,2, 2,2,2,1,1,1,1,1,1,1,1,1,1  )

Dataset100<-rbind(Sam1,Sam2,Sam3,Sam4,Sam5)


Sam1<-c( 10,10,10,10,10,10,10,10,10,10,10,10,10,10,10,10,10,10,10,10, 0,0,0,0,0,0,0,0,0,0,0,0,0, 0,0,0,0,0,0,0,0,0,0,0,0,0, 0,0,0,0,0,0,0,0,0,0,0,0,0, 0,0,0,0,0,0,0,0,0,0,0,0,0 )
Sam2<-c( 20, 15,15,15,15,15,15 , 0,0,0,0,0,0,0,0,0,0,0,0,0, 7,7,7,7,7,7,7,7,7,7,7,7,6 , 0,0,0,0,0,0,0,0,0,0,0,0,0, 0,0,0,0,0,0,0,0,0,0,0,0,0, 0,0,0,0,0,0,0,0,0,0,0,0,0 )
Sam3<-c(33,  14,14,14,14,14,14, 0,0,0,0,0,0,0,0,0,0,0,0,0,0,0,0,0,0,0,0,0,0,0,0,0,0, 7,7,7,7,7,6,6,6,6,6,6,6,6, 0,0,0,0,0,0,0,0,0,0,0,0,0, 0,0,0,0,0,0,0,0,0,0,0,0,0 )
Sam4<-c( 150,  5,4,4,4,4,4,  0,0,0,0,0,0,0,0,0,0,0,0,0,  0,0,0,0,0,0,0,0,0,0,0,0,0,  0,0,0,0,0,0,0,0,0,0,0,0,0, 2,2,2,2,2,2,2,2,2,2,2,2,1 ,  0,0,0,0,0,0,0,0,0,0,0,0,0  )
Sam5<-c( 167, 3,3,3,3,3,2,  0,0,0,0,0,0,0,0,0,0,0,0,0,  0,0,0,0,0,0,0,0,0,0,0,0,0,  0,0,0,0,0,0,0,0,0,0,0,0,0,  0,0,0,0,0,0,0,0,0,0,0,0,0, 2,2,2,1,1,1,1,1,1,1,1,1,1  )

Dataset101<-rbind(Sam1,Sam2,Sam3,Sam4,Sam5)


Sam1<-c( 10,10,10,10,10,10,10,10,10,10,10,10,10,10,10,10,10,10,10,10)
Sam2<-c(  15,20,15,15,15,15,15 , 7,7,7,7,7,7,7,7,7,7,7,7,6  )
Sam3<-c(14,14,33,14,14,14,14, 7,7,7,7,7,6,6,6,6,6,6,6,6 )
Sam4<-c( 5,4,4,150, 4,4,4,2,2,2,2,2,2,2,2,2,2,2,2,1   )
Sam5<-c( 3,3,3,3,167, 3,2, 2,2,2,1,1,1,1,1,1,1,1,1,1  )

Dataset102<-rbind(Sam1,Sam2,Sam3,Sam4,Sam5)


Sam1<-c( 10,10,10,10,10,10,10,10,10,10,10,10,10,10,10,10,10,10,10,10)
Sam2<-c(  15,15,15,15,15,15 , 7,7,7,7,7,7,7,7,7,7,20, 7,7,6  )
Sam3<-c( 14,14,14,14,14,14, 7,7,7,7,7,6,6,6,6,6,6,33, 6,6 )
Sam4<-c(  5,4,4,4,4,4,2,2,2,2,2,2,2,2,2,2,2,2,150, 1   )
Sam5<-c( 3,3,3,3,3,2, 2,2,2,1,1,1,1,1,1,1,1,1,1, 167  )

Dataset103<-rbind(Sam1,Sam2,Sam3,Sam4,Sam5)


Sam1<-sample(c(10,10,10,10,10,10,10,10,10,10,10,10,10,10,10,10,10,10,10,10), 20, replace=FALSE)
Sam2<-sample(c(20, 15,15,15,15,15,15 , 7,7,7,7,7,7,7,7,7,7,7,7,6  ), 20, replace=FALSE)
Sam3<-sample(c(33,  14,14,14,14,14,14, 7,7,7,7,7,6,6,6,6,6,6,6,6 ), 20, replace=FALSE)
Sam4<-sample(c( 150,  5,4,4,4,4,4,2,2,2,2,2,2,2,2,2,2,2,2,1 ), 20, replace=FALSE)
Sam5<-sample(c(167, 3,3,3,3,3,2, 2,2,2,1,1,1,1,1,1,1,1,1,1), 20, replace=FALSE)


Dataset104<-rbind(Sam1,Sam2,Sam3,Sam4,Sam5)


Sam1<-sample(c(10,10,10,10,10,10,10,10,10,10,10,10,10,10,10,10,10,10,10,10,0,0,0,0,0,0,0,0,0,0 ), 20, replace=FALSE)
Sam2<-sample(c(20, 15,15,15,15,15,15 , 7,7,7,7,7,7,7,7,7,7,7,7,6  ,0,0,0,0,0,0,0,0,0,0 ), 20, replace=FALSE)
Sam3<-sample(c(33,  14,14,14,14,14,14, 7,7,7,7,7,6,6,6,6,6,6,6,6 ,0,0,0,0,0,0,0,0,0,0 ), 20, replace=FALSE)
Sam4<-sample(c( 150,  5,4,4,4,4,4,2,2,2,2,2,2,2,2,2,2,2,2,1, 0,0,0,0,0,0,0,0,0,0  ), 20, replace=FALSE)
Sam5<-sample(c(167, 3,3,3,3,3,2, 2,2,2,1,1,1,1,1,1,1,1,1,1, 0,0,0,0,0,0,0,0,0,0 ), 20, replace=FALSE)


Dataset105<-rbind(Sam1,Sam2,Sam3,Sam4,Sam5)


Sam1<-sample(c(10,10,10,10,10,10,10,10,10,10,10,10,10,10,10,10,10,10,10,10,0,0,0,0,0,0,0,0,0,0 ), 30, replace=FALSE)
Sam2<-sample(c(20, 15,15,15,15,15,15 , 7,7,7,7,7,7,7,7,7,7,7,7,6  ,0,0,0,0,0,0,0,0,0,0 ), 30, replace=FALSE)
Sam3<-sample(c(33,  14,14,14,14,14,14, 7,7,7,7,7,6,6,6,6,6,6,6,6 ,0,0,0,0,0,0,0,0,0,0 ), 30, replace=FALSE)
Sam4<-sample(c( 150,  5,4,4,4,4,4,2,2,2,2,2,2,2,2,2,2,2,2,1, 0,0,0,0,0,0,0,0,0,0  ), 30, replace=FALSE)
Sam5<-sample(c(167, 3,3,3,3,3,2, 2,2,2,1,1,1,1,1,1,1,1,1,1, 0,0,0,0,0,0,0,0,0,0 ), 30, replace=FALSE)


Dataset106<-rbind(Sam1,Sam2,Sam3,Sam4,Sam5)


######5 samples, richnes=50


Sam1<-c(  4,4,4,4,4,4,4,4,4,4,4,4,4,4,4,4,4,4,4,4,4,4,4,4,4, 4,4,4,4,4,4,4,4,4,4,4,4,4,4,4,4,4,4,4,4,4,4,4,4,4    )
Sam2<-c(  12, 6,6,6,6,6,6,6,6,6,6,6,6,6,6,5,5, 3,3,3,3,3,3,3,3,3,3,3,3,3,3,3,3,3,3,3,3,3,3,3,3,3,3,3,3,2,2,2,2,2          )
Sam3<-c( 25  ,6,6,6,6,6,6,6,6,5,5,5,5,5,5,5,5,  3,3,3,3,3,3,3,3,3,3,3,3,3,3,3,3,3,3,3,  3,3,2,2,2,2,2,2,2,2,2,2,2  ,2   )
Sam4<-c( 150,  2,1,1,1,1,1,1,1,1,1,1,1,1 ,1,1,1,1,1,1,1,1,1,1,1,1,1,1,1,1,1,1,1,1,1,1,1,1,1,1,1,1,1,1,1,1,1,1,1,1  )
Sam5<-c( 167,  1,1,1,1,1,1,1,1,1,1,1,1,1,1,1,1,1,1,1,1,1 ,1,1,1,1,1,1,1,1,1,1,1,1,0,0,0,0,0,0,0,0,0,0,0,0,0,0,0,0 )

Dataset107<-rbind(Sam1,Sam2,Sam3,Sam4,Sam5)


Sam1<-c(  4,0,0,0,0, 4,4,4,4,4,4,4,4,4,4,4,4,4,4,4,4,4,4,4,4,4,4,4,4, 4,4,4,4,4,4,4,4,4,4,4,4,4,4,4,4,4,4,4,4,4,4,4,4,4    )
Sam2<-c(0,  12, 0,0,0,6,6,6,6,6,6,6,6,6,6,6,6,6,6,5,5, 3,3,3,3,3,3,3,3,3,3,3,3,3,3,3,3,3,3,3,3,3,3,3,3,3,3,3,3,2,2,2,2,2          )
Sam3<-c( 0,0, 25 ,0,0,6,6,6,6,6,6,6,6,5,5,5,5,5,5,5,5,  3,3,3,3,3,3,3,3,3,3,3,3,3,3,3,3,3,3,3,  3,3,2,2,2,2,2,2,2,2,2,2,2  ,2   )
Sam4<-c( 0,0,0, 150, 0, 2,1,1,1,1,1,1,1,1,1,1,1,1 ,1,1,1,1,1,1,1,1,1,1,1,1,1,1,1,1,1,1,1,1,1,1,1,1,1,1,1,1,1,1,1,1,1,1,1,1  )
Sam5<-c(0,0,0,0,  167,  1,1,1,1,1,1,1,1,1,1,1,1,1,1,1,1,1,1,1,1,1 ,1,1,1,1,1,1,1,1,1,1,1,1,0,0,0,0,0,0,0,0,0,0,0,0,0,0,0,0 )

Dataset108<-rbind(Sam1,Sam2,Sam3,Sam4,Sam5)


Sam1<-c(  4, 4,4,4,4,4,4,4,4,4,4,4,4,4,4,4,4, rep(0,16), rep(0,16), rep(0,16), rep(0,16),   4,4,4,4,4,4,4,4, 4,4,4,4,4,4,4,4,4,4,4,4,4,4,4,4,4,4,4,4,4,4,4,4,4    )
Sam2<-c(  12,rep(0,16),  6,6,6,6,6,6,6,6,6,6,6,6,6,6,5,5, rep(0,16), rep(0,16), rep(0,16), 3,3,3,3,3,3,3,3,3,3,3,3,3,3,3,3,3,3,3,3,3,3,3,3,3,3,3,3,2,2,2,2,2          )
Sam3<-c( 25  , rep(0,16), rep(0,16), 6,6,6,6,6,6,6,6,5,5,5,5,5,5,5,5, rep(0,16), rep(0,16),  3,3,3,3,3,3,3,3,3,3,3,3,3,3,3,3,3,3,3,  3,3,2,2,2,2,2,2,2,2,2,2,2  ,2   )
Sam4<-c( 150,  0,0,0,0,0,0,0,0,0,0,0,0,0,0,0,0,  0,0,0,0,0,0,0,0,0,0,0,0,0,0,0,0,  0,0,0,0,0,0,0,0,0,0,0,0,0,0,0,0,  2,1,1,1,1,1,1,1,1,1,1,1,1 ,1,1,1,  0,0,0,0,0,0,0,0,0,0,0,0,0,0,0,0, 1,1,1,1,1,1,1,1,1,1,1,1,1,1,1,1,1,1,1,1,1,1,1,1,1,1,1,1,1,1,1,1,1  )
Sam5<-c( 167,  0,0,0,0,0,0,0,0,0,0,0,0,0,0,0,0,  0,0,0,0,0,0,0,0,0,0,0,0,0,0,0,0,  0,0,0,0,0,0,0,0,0,0,0,0,0,0,0,0,  0,0,0,0,0,0,0,0,0,0,0,0,0,0,0,0,  1,1,1,1,1,1,1,1,1,1,1,1,1,1,1,1,1,1,1,1,1 ,1,1,1,1,1,1,1,1,1,1,1,1,0,0,0,0,0,0,0,0,0,0,0,0,0,0,0,0 )

Dataset109<-rbind(Sam1,Sam2,Sam3,Sam4,Sam5)


Sam1<-c(  4,4,4,4,4,4,4,4,4,4,4,4,4,4,4,4,4,4,4,4,4,4,4,4,4, 4,4,4,4,4,4,4,4,4,4,4,4,4,4,4,4,4,4,4,4,4,4,4,4,4 , rep(0,33)  , rep(0,33) , rep(0,33) , rep(0,33)  )
Sam2<-c(  12, 6,6,6,6,6,6,6,6,6,6,6,6,6,6,5,5,  rep(0,33) ,3,3,3,3,3,3,3,3,3,3,3,3,3,3,3,3,3,3,3,3,3,3,3,3,3,3,3,3,2,2,2,2,2   , rep(0,33)   , rep(0,33) , rep(0,33)      )
Sam3<-c( 25  ,6,6,6,6,6,6,6,6,5,5,5,5,5,5,5,5,  rep(0,33) ,  rep(0,33) ,3,3,3,3,3,3,3,3,3,3,3,3,3,3,3,3,3,3,3,  3,3,2,2,2,2,2,2,2,2,2,2,2  ,2  , rep(0,33) , rep(0,33)  )
Sam4<-c( 150,  2,1,1,1,1,1,1,1,1,1,1,1,1 ,1,1,1 , rep(0,33), rep(0,33), rep(0,33),1,1,1,1,1,1,1,1,1,1,1,1,1,1,1,1,1,1,1,1,1,1,1,1,1,1,1,1,1,1,1,1,1 , rep(0,33) )
Sam5<-c( 167,  1,1,1,1,1,1,1,1,1,1,1,1,1,1,1,1 , rep(0,33), rep(0,33), rep(0,33), rep(0,33),1,1,1,1,1 ,1,1,1,1,1,1,1,1,1,1,1,1,0,0,0,0,0,0,0,0,0,0,0,0,0,0,0,0 )

Dataset110<-rbind(Sam1,Sam2,Sam3,Sam4,Sam5)


Sam1<-c(  4,4,4,4,4,4,4,4,4,4,4,4,4,4,4,4,4,4,4,4,4,4,4,4,4, 4,4,4,4,4,4,4,4,4,4,4,4,4,4,4,4,4,4,4,4,4,4,4,4,4    )
Sam2<-c(  6,12, 6,6,6,6,6,6,6,6,6,6,6,6,6,5,5, 3,3,3,3,3,3,3,3,3,3,3,3,3,3,3,3,3,3,3,3,3,3,3,3,3,3,3,3,2,2,2,2,2          )
Sam3<-c( 6,6,25, 6,6,6,6,6,6,5,5,5,5,5,5,5,5,  3,3,3,3,3,3,3,3,3,3,3,3,3,3,3,3,3,3,3,  3,3,2,2,2,2,2,2,2,2,2,2,2  ,2   )
Sam4<-c( 2,1,1,150, 1,1,1,1,1,1,1,1,1,1 ,1,1,1,1,1,1,1,1,1,1,1,1,1,1,1,1,1,1,1,1,1,1,1,1,1,1,1,1,1,1,1,1,1,1,1,1  )
Sam5<-c(  1,1,1,1,167, 1,1,1,1,1,1,1,1,1,1,1,1,1,1,1,1,1 ,1,1,1,1,1,1,1,1,1,1,1,1,0,0,0,0,0,0,0,0,0,0,0,0,0,0,0,0 )

Dataset111<-rbind(Sam1,Sam2,Sam3,Sam4,Sam5)


Sam1<-c(  4,4,4,4,4,4,4,4,4,4,4,4,4,4,4,4,4,4,4,4,4,4,4,4,4, 4,4,4,4,4,4,4,4,4,4,4,4,4,4,4,4,4,4,4,4,4,4,4,4,4    )
Sam2<-c(   6,6,6,6,6,6,6,6,6,6,6,6,6,6,5,5, 3,3,3,3,3,3,3,3,3,3,3,3,3,3,3,3,3,3,3,3,3,3,3,3,3,3,3,3,2,2,12, 2,2,2          )
Sam3<-c( 6,6,6,6,6,6,6,6,5,5,5,5,5,5,5,5,  3,3,3,3,3,3,3,3,3,3,3,3,3,3,3,3,3,3,3,  3,3,2,2,2,2,2,2,2,2,2,2,25, 2  ,2   )

Sam4<-c( 2,1,1,1,1,1,1,1,1,1,1,1,1 ,1,1,1,1,1,1,1,1,1,1,1,1,1,1,1,1,1,1,1,1,1,1,1,1,1,1,1,1,1,1,1,1,1,1,1,150, 1  )
Sam5<-c( 1,1,1,1,1,1,1,1,1,1,1,1,1,1,1,1,1,1,1,1,1 ,1,1,1,1,1,1,1,1,1,1,1,1,0,0,0,0,0,0,0,0,0,0,0,0,0,0,0,0,167 )

Dataset112<-rbind(Sam1,Sam2,Sam3,Sam4,Sam5)


Sam1<-sample(c( 4,4,4,4,4,4,4,4,4,4,4,4,4,4,4,4,4,4,4,4,4,4,4,4,4, 4,4,4,4,4,4,4,4,4,4,4,4,4,4,4,4,4,4,4,4,4,4,4,4,4  ), 50, replace=FALSE)
Sam2<-sample(c(  6,6,6,6,6,6,6,6,6,6,6,6,6,6,5,5, 3,3,3,3,3,3,3,3,3,3,3,3,3,3,3,3,3,3,3,3,3,3,3,3,3,3,3,3,2,2,12, 2,2,2   ), 50, replace=FALSE)
Sam3<-sample(c( 6,6,6,6,6,6,6,6,5,5,5,5,5,5,5,5,  3,3,3,3,3,3,3,3,3,3,3,3,3,3,3,3,3,3,3,  3,3,2,2,2,2,2,2,2,2,2,2,25, 2  ,2   ), 50, replace=FALSE)

Sam4<-sample(c( 150,  2,1,1,1,1,1,1,1,1,1,1,1,1 ,1,1,1,1,1,1,1,1,1,1,1,1,1,1,1,1,1,1,1,1,1,1,1,1,1,1,1,1,1,1,1,1,1,1,1,1   ), 50, replace=FALSE)
Sam5<-sample(c( 167,  1,1,1,1,1,1,1,1,1,1,1,1,1,1,1,1,1,1,1,1,1 ,1,1,1,1,1,1,1,1,1,1,1,1,0,0,0,0,0,0,0,0,0,0,0,0,0,0,0,0 ), 50, replace=FALSE)


Dataset113<-rbind(Sam1,Sam2,Sam3,Sam4,Sam5)


Sam1<-sample(c( 4,4,4,4,4,4,4,4,4,4,4,4,4,4,4,4,4,4,4,4,4,4,4,4,4, 4,4,4,4,4,4,4,4,4,4,4,4,4,4,4,4,4,4,4,4,4,4,4,4,4 , rep(0,15) ), 50, replace=FALSE)
Sam2<-sample(c(  6,6,6,6,6,6,6,6,6,6,6,6,6,6,5,5, 3,3,3,3,3,3,3,3,3,3,3,3,3,3,3,3,3,3,3,3,3,3,3,3,3,3,3,3,2,2,12, 2,2,2 , rep(0,15)  ), 50, replace=FALSE)
Sam3<-sample(c( 6,6,6,6,6,6,6,6,5,5,5,5,5,5,5,5,  3,3,3,3,3,3,3,3,3,3,3,3,3,3,3,3,3,3,3,  3,3,2,2,2,2,2,2,2,2,2,2,25, 2  ,2  , rep(0,15) ), 50, replace=FALSE)
Sam4<-sample(c( 150,  2,1,1,1,1,1,1,1,1,1,1,1,1 ,1,1,1,1,1,1,1,1,1,1,1,1,1,1,1,1,1,1,1,1,1,1,1,1,1,1,1,1,1,1,1,1,1,1,1,1 , rep(0,15)  ), 50, replace=FALSE)
Sam5<-sample(c( 167,  1,1,1,1,1,1,1,1,1,1,1,1,1,1,1,1,1,1,1,1,1 ,1,1,1,1,1,1,1,1,1,1,1,1,0,0,0,0,0,0,0,0,0,0,0,0,0,0,0,0 , rep(0,15)), 50, replace=FALSE)


Dataset114<-rbind(Sam1,Sam2,Sam3,Sam4,Sam5)


Sam1<-sample(c( 4,4,4,4,4,4,4,4,4,4,4,4,4,4,4,4,4,4,4,4,4,4,4,4,4, 4,4,4,4,4,4,4,4,4,4,4,4,4,4,4,4,4,4,4,4,4,4,4,4,4 , rep(0,15) ), 65, replace=FALSE)
Sam2<-sample(c(  6,6,6,6,6,6,6,6,6,6,6,6,6,6,5,5, 3,3,3,3,3,3,3,3,3,3,3,3,3,3,3,3,3,3,3,3,3,3,3,3,3,3,3,3,2,2,12, 2,2,2 , rep(0,15)  ), 65, replace=FALSE)
Sam3<-sample(c( 6,6,6,6,6,6,6,6,5,5,5,5,5,5,5,5,  3,3,3,3,3,3,3,3,3,3,3,3,3,3,3,3,3,3,3,  3,3,2,2,2,2,2,2,2,2,2,2,25, 2  ,2  , rep(0,15) ), 65, replace=FALSE)
Sam4<-sample(c( 150,  2,1,1,1,1,1,1,1,1,1,1,1,1 ,1,1,1,1,1,1,1,1,1,1,1,1,1,1,1,1,1,1,1,1,1,1,1,1,1,1,1,1,1,1,1,1,1,1,1,1 , rep(0,15)  ), 65, replace=FALSE)
Sam5<-sample(c( 167,  1,1,1,1,1,1,1,1,1,1,1,1,1,1,1,1,1,1,1,1,1 ,1,1,1,1,1,1,1,1,1,1,1,1,0,0,0,0,0,0,0,0,0,0,0,0,0,0,0,0 , rep(0,15)), 65, replace=FALSE)


Dataset115<-rbind(Sam1,Sam2,Sam3,Sam4,Sam5)


#######Sam=10, rich=10


Sam1<-c(20,20,20,20,20,20,20,20,20,20  )
Sam2<-c(33, 28,28,28, 14,13,13,13,13,13 )
Sam3<-c(40, 27,27,26, 14,14,13,13,13,13 )
Sam4<-c(45, 26,26,26, 13,12,12,12,12,12 )
Sam5<-c(50,  25,25,25, 13,13,13,12,12,12)
Sam6<-c(133,12,11,11,6,6,6,5,5,5 )
Sam7<-c( 150, 9,8,8, 5,4,4,4,4,4)
Sam8<-c( 167,6,6,5, 3,3,3,3,2,2)
Sam9<-c(175,  5,4,4, 2,2,2,2,2,2  )
Sam10<-c( 183, 3,3,3, 2,2,1,1,1,1   )

Dataset116<-rbind(Sam1,Sam2,Sam3,Sam4,Sam5, Sam6,Sam7,Sam8,Sam9,Sam10)


Sam1<-c( 20,0,0,0,0,0,0,0,0,0, 20,20,20,20,20,20,20,20,20  )
Sam2<-c(0, 33,0,0,0,0,0,0,0,0, 28,28,28, 14,13,13,13,13,13 )
Sam3<-c(0,0, 40,0,0,0,0,0,0,0, 27,27,26, 14,14,13,13,13,13 )
Sam4<-c(0,0,0, 45,0,0,0,0,0,0, 26,26,26, 13,12,12,12,12,12 )
Sam5<-c(0,0,0,0, 50,0,0,0,0,0,  25,25,25, 13,13,13,12,12,12)
Sam6<-c(0,0,0,0,0, 133,0,0,0,0, 12,11,11,6,6,6,5,5,5 )
Sam7<-c( 0,0,0,0,0,0, 150,0,0,0, 9,8,8, 5,4,4,4,4,4)
Sam8<-c( 0,0,0,0,0,0,0, 167, 0,0, 6,6,5, 3,3,3,3,2,2)
Sam9<-c(0,0,0,0,0, 0,0,0, 175,0,   5,4,4, 2,2,2,2,2,2  )
Sam10<-c(0,0,0,0,0, 0,0,0,0, 183, 3,3,3, 2,2,1,1,1,1   )

Dataset117<-rbind(Sam1,Sam2,Sam3,Sam4,Sam5, Sam6,Sam7,Sam8,Sam9,Sam10)


Sam1<-c(20,20,20,20 , 0,0,0, 0,0,0, 0,0,0, 0,0,0, 0,0,0, 0,0,0, 0,0,0, 0,0,0, 0,0,0,   20,20,20,20,20,20  )
Sam2<-c(33,0,0,0,  28,28,28, 0,0,0, 0,0,0, 0,0,0, 0,0,0, 0,0,0, 0,0,0, 0,0,0, 0,0,0, 14,13,13,13,13,13 )
Sam3<-c(40, 0,0,0, 0,0,0,  27,27,26,0,0,0, 0,0,0, 0,0,0, 0,0,0, 0,0,0, 0,0,0, 0,0,0,  14,14,13,13,13,13 )
Sam4<-c(45, 0,0,0, 0,0,0, 0,0,0, 26,26,26, 0,0,0, 0,0,0, 0,0,0, 0,0,0, 0,0,0, 0,0,0, 13,12,12,12,12,12 )
Sam5<-c(50, 0,0,0, 0,0,0, 0,0,0, 0,0,0,  25,25,25, 0,0,0, 0,0,0, 0,0,0, 0,0,0, 0,0,0, 13,13,13,12,12,12)
Sam6<-c(133, 0,0,0,  0,0,0,  0,0,0,  0,0,0,  0,0,0, 12,11,11, 0,0,0,  0,0,0,  0,0,0,  0,0,0, 6,6,6,5,5,5 )
Sam7<-c( 150,  0,0,0,  0,0,0,  0,0,0,  0,0,0,  0,0,0,  0,0,0, 9,8,8,  0,0,0,  0,0,0,  0,0,0, 5,4,4,4,4,4)
Sam8<-c( 167, 0,0,0,  0,0,0,  0,0,0,  0,0,0,  0,0,0,  0,0,0,  0,0,0, 6,6,5,  0,0,0,  0,0,0, 3,3,3,3,2,2)
Sam9<-c(175,  0,0,0,  0,0,0,  0,0,0,  0,0,0,  0,0,0,  0,0,0,  0,0,0,  0,0,0,  5,4,4, 0,0,0,  2,2,2,2,2,2  )
Sam10<-c( 183,  0,0,0,  0,0,0,  0,0,0,  0,0,0,  0,0,0,  0,0,0,  0,0,0,  0,0,0,  0,0,0, 3,3,3, 2,2,1,1,1,1   )

Dataset118<-rbind(Sam1,Sam2,Sam3,Sam4,Sam5, Sam6,Sam7,Sam8,Sam9,Sam10)


Sam1<-c(20,20,20,20,20,20,20,20,20,20 ,0,0,0,0,0,0 ,0,0,0,0,0,0 ,0,0,0,0,0,0 ,0,0,0,0,0,0 ,0,0,0,0,0,0 ,0,0,0,0,0,0 ,0,0,0,0,0,0 ,0,0,0,0,0,0 ,0,0,0,0,0,0 )
Sam2<-c(33, 28,28,28 ,0,0,0,0,0,0 , 14,13,13,13,13,13 ,0,0,0,0,0,0 ,0,0,0,0,0,0 ,0,0,0,0,0,0 ,0,0,0,0,0,0 ,0,0,0,0,0,0 ,0,0,0,0,0,0 ,0,0,0,0,0,0 ,0,0,0,0,0,0 )
Sam3<-c(40, 27,27,26 ,0,0,0,0,0,0 ,0,0,0,0,0,0 , 14,14,13,13,13,13 ,0,0,0,0,0,0 ,0,0,0,0,0,0 ,0,0,0,0,0,0 ,0,0,0,0,0,0 ,0,0,0,0,0,0 ,0,0,0,0,0,0 ,0,0,0,0,0,0 )
Sam4<-c(45, 26,26,26 ,0,0,0,0,0,0 ,0,0,0,0,0,0 ,0,0,0,0,0,0 , 13,12,12,12,12,12,0,0,0,0,0,0 ,0,0,0,0,0,0 ,0,0,0,0,0,0 ,0,0,0,0,0,0 ,0,0,0,0,0,0 ,0,0,0,0,0,0  )
Sam5<-c(50,  25,25,25,0,0,0,0,0,0 ,0,0,0,0,0,0 ,0,0,0,0,0,0 ,0,0,0,0,0,0 , 13,13,13,12,12,12 ,0,0,0,0,0,0 ,0,0,0,0,0,0 ,0,0,0,0,0,0 ,0,0,0,0,0,0 ,0,0,0,0,0,0 )
Sam6<-c(133,12,11,11,0,0,0,0,0,0,0,0,0,0,0,0,0,0,0,0,0,0,0,0,0,0,0,0,0,0,0,0,0,0, 6,6,6,5,5,5 ,0,0,0,0,0,0 ,0,0,0,0,0,0 ,0,0,0,0,0,0,0,0,0,0,0,0)
Sam7<-c( 150, 9,8,8 ,0,0,0,0,0,0,0,0,0,0,0,0,0,0,0,0,0,0,0,0,0,0,0,0,0,0,0,0,0,0,0,0,0,0,0,0, 5,4,4,4,4,4 ,0,0,0,0,0,0 ,0,0,0,0,0,0,0,0,0,0,0,0)
Sam8<-c( 167,6,6,5,0,0,0,0,0,0,0,0,0,0,0,0,0,0,0,0,0,0,0,0,0,0,0,0 ,0,0,0,0,0,0,0,0,0,0,0,0,0,0,0,0,0,0, 3,3,3,3,2,2 ,0,0,0,0,0,0 ,0,0,0,0,0,0)
Sam9<-c(175,  5,4,4 ,0,0,0,0,0,0 ,0,0,0,0,0,0 ,0,0,0,0,0,0 ,0,0,0,0,0,0 ,0,0,0,0,0,0 ,0,0,0,0,0,0 ,0,0,0,0,0,0 ,0,0,0,0,0,0, 2,2,2,2,2,2 ,0,0,0,0,0,0 )
Sam10<-c( 183, 3,3,3,0,0,0,0,0,0,0,0,0,0,0,0,0,0,0,0,0,0,0,0,0,0,0,0,0,0,0,0,0,0 ,0,0,0,0,0,0,0,0,0,0,0,0,0,0,0,0,0,0,0,0,0,0,0,0 , 2,2,1,1,1,1   )

Dataset119<-rbind(Sam1,Sam2,Sam3,Sam4,Sam5, Sam6,Sam7,Sam8,Sam9,Sam10)


Sam1<-c(20,20,20,20,20,20,20,20,20,20  )
Sam2<-c(28,33,28,28, 14,13,13,13,13,13 )
Sam3<-c( 27,27,40, 26, 14,14,13,13,13,13 )
Sam4<-c(26,26,26,45, 13,12,12,12,12,12 )
Sam5<-c(25,25,25, 13,50, 13,13,12,12,12)
Sam6<-c(12,11,11,6,6,133,6,5,5,5 )
Sam7<-c(9,8,8, 5,4,4,150,4,4,4)
Sam8<-c( 6,6,5, 3,3,3,3,167,2,2)
Sam9<-c(5,4,4, 2,2,2,2,2,175,2  )
Sam10<-c( 3,3,3, 2,2,1,1,1,1, 183   )

Dataset120<-rbind(Sam1,Sam2,Sam3,Sam4,Sam5, Sam6,Sam7,Sam8,Sam9,Sam10)

Sam1<-sample(c(20,20,20,20,20,20,20,20,20,20  ), 10, replace=FALSE)
Sam2<-sample(c(28,33,28,28, 14,13,13,13,13,13 ), 10, replace=FALSE)
Sam3<-sample(c(27,27,40, 26, 14,14,13,13,13,13 ), 10, replace=FALSE)
Sam4<-sample(c(26,26,26,45, 13,12,12,12,12,12), 10, replace=FALSE)
Sam5<-sample(c(25,25,25, 13,50, 13,13,12,12,12), 10, replace=FALSE)
Sam6<-sample(c(133,12,11,11,6,6,6,5,5,5 ), 10, replace=FALSE)
Sam7<-sample(c(150, 9,8,8, 5,4,4,4,4,4 ), 10, replace=FALSE)
Sam8<-sample(c(167,6,6,5, 3,3,3,3,2,2 ), 10, replace=FALSE)
Sam9<-sample(c(175,  5,4,4, 2,2,2,2,2,2), 10, replace=FALSE)
Sam10<-sample(c(183, 3,3,3, 2,2,1,1,1,1), 10, replace=FALSE)

Dataset121<-rbind(Sam1,Sam2,Sam3,Sam4,Sam5, Sam6,Sam7,Sam8,Sam9,Sam10)


Sam1<-sample(c(20,20,20,20,20,20,20,20,20,20 ,0,0,0,0,0 ), 10, replace=FALSE)
Sam2<-sample(c(28,33,28,28, 14,13,13,13,13,13 ,0,0,0,0,0 ), 10, replace=FALSE)
Sam3<-sample(c(27,27,40, 26, 14,14,13,13,13,13 ,0,0,0,0,0 ), 10, replace=FALSE)
Sam4<-sample(c(26,26,26,45, 13,12,12,12,12,12,0,0,0,0,0 ), 10, replace=FALSE)
Sam5<-sample(c(25,25,25, 13,50, 13,13,12,12,12,0,0,0,0,0 ), 10, replace=FALSE)
Sam6<-sample(c(133,12,11,11,6,6,6,5,5,5,0,0,0,0,0  ), 10, replace=FALSE)
Sam7<-sample(c(150, 9,8,8, 5,4,4,4,4,4 ,0,0,0,0,0 ), 10, replace=FALSE)
Sam8<-sample(c(167,6,6,5, 3,3,3,3,2,2,0,0,0,0,0  ), 10, replace=FALSE)
Sam9<-sample(c(175,  5,4,4, 2,2,2,2,2,2,0,0,0,0,0 ), 10, replace=FALSE)
Sam10<-sample(c(183, 3,3,3, 2,2,1,1,1,1,0,0,0,0,0 ), 10, replace=FALSE)

Dataset122<-rbind(Sam1,Sam2,Sam3,Sam4,Sam5, Sam6,Sam7,Sam8,Sam9,Sam10)


Sam1<-sample(c(20,20,20,20,20,20,20,20,20,20 ,0,0,0,0,0 ), 15, replace=FALSE)
Sam2<-sample(c(28,33,28,28, 14,13,13,13,13,13 ,0,0,0,0,0 ), 15, replace=FALSE)
Sam3<-sample(c(27,27,40, 26, 14,14,13,13,13,13 ,0,0,0,0,0 ), 15, replace=FALSE)
Sam4<-sample(c(26,26,26,45, 13,12,12,12,12,12,0,0,0,0,0 ), 15, replace=FALSE)
Sam5<-sample(c(25,25,25, 13,50, 13,13,12,12,12,0,0,0,0,0 ), 15, replace=FALSE)
Sam6<-sample(c(133,12,11,11,6,6,6,5,5,5,0,0,0,0,0  ), 15, replace=FALSE)
Sam7<-sample(c(150, 9,8,8, 5,4,4,4,4,4 ,0,0,0,0,0 ), 15, replace=FALSE)
Sam8<-sample(c(167,6,6,5, 3,3,3,3,2,2,0,0,0,0,0  ), 15, replace=FALSE)
Sam9<-sample(c(175,  5,4,4, 2,2,2,2,2,2,0,0,0,0,0 ), 15, replace=FALSE)
Sam10<-sample(c(183, 3,3,3, 2,2,1,1,1,1,0,0,0,0,0 ), 15, replace=FALSE)

Dataset123<-rbind(Sam1,Sam2,Sam3,Sam4,Sam5, Sam6,Sam7,Sam8,Sam9,Sam10)


#####Sam=10, rich=20


Sam1<-c( 10,10,10,10,10,10,10,10,10,10,10,10,10,10,10,10,10,10,10,10   )
Sam2<-c(  17, 16,16,15,15,15,15, 7,7,7,7,7,7,7,7,7,7,7,7,7 )
Sam3<-c(  25,  15,15, 15,15,14,14, 7,7,7,7,7,7,7,7,7,6,6,6,6      )
Sam4<-c( 33  ,14,14,14,14,14,14, 7,7,7,7,7,6,6,6,6,6,6,6,6    )
Sam5<-c(  42, 14,13,13,13,13,13, 7,6,6,6,6,6,6,6,6,6,6,6,6 )
Sam6<-c(133, 6,6,6,6,5,5, 3,3,3,3,3,3,3,2,2,2,2,2,2   )
Sam7<-c( 150,  5,4,4,4,4,4,2,2,2,2,2,2,2,2,2,2,2,2,1   )
Sam8<-c( 167, 3,3,3,3,3,2, 2,2,2,1,1,1,1,1,1,1,1,1,1  )
Sam9<-c(175, 3,2,2,2,2,1,1,1,1,1,1,1,1,1,1,1,1,1,1  )
Sam10<-c(183, 1,1,1,1,1,1,1,1,1,1,1,1,1,1,1,1,1,0,0 )


Dataset124<-rbind(Sam1,Sam2,Sam3,Sam4,Sam5, Sam6,Sam7,Sam8,Sam9,Sam10)

Sam1<-c( 10,0,0,0,0, 0,0,0,0,0, 10,10,10,10,10,10,10,10,10,10,10,10,10,10,10,10,10,10,10   )
Sam2<-c(  0, 17,0,0,0,  0,0,0,0,0,  16,16,15,15,15,15, 7,7,7,7,7,7,7,7,7,7,7,7,7 )
Sam3<-c(  0,0, 25, 0,0,  0,0,0,0,0,  15,15, 15,15,14,14, 7,7,7,7,7,7,7,7,7,6,6,6,6      )
Sam4<-c( 0,0,0, 33 ,0,  0,0,0,0,0  ,14,14,14,14,14,14, 7,7,7,7,7,6,6,6,6,6,6,6,6    )
Sam5<-c(  0,0,0,0, 42, 0,0,0,0,0,  14,13,13,13,13,13, 7,6,6,6,6,6,6,6,6,6,6,6,6 )
Sam6<-c(0,0,0,0,0,133,0,0,0,0, 6,6,6,6,5,5, 3,3,3,3,3,3,3,2,2,2,2,2,2   )
Sam7<-c( 0,0,0,0,0,0, 150, 0,0,0, 5,4,4,4,4,4,2,2,2,2,2,2,2,2,2,2,2,2,1   )
Sam8<-c( 0,0,0,0,0,0,0, 167, 0,0, 3,3,3,3,3,2, 2,2,2,1,1,1,1,1,1,1,1,1,1  )
Sam9<-c(0,0,0,0,0,0,0,0, 175, 0,3,2,2,2,2,1,1,1,1,1,1,1,1,1,1,1,1,1,1  )
Sam10<-c(0,0,0,0,0,0,0,0,0, 183, 1,1,1,1,1,1,1,1,1,1,1,1,1,1,1,1,1,0,0 )


Dataset125<-rbind(Sam1,Sam2,Sam3,Sam4,Sam5, Sam6,Sam7,Sam8,Sam9,Sam10)

Sam1<-c( 10, 10,10,10,10,10,10,  0,0,0,0,0,0, 0,0,0,0,0,0,0,0,0,0,0,0,0,0,0,0,0,0,0,0,0,0,0,0,0,0,0,0,0,0,0,0,0,0,0,0,0,0,0,0,0,0,0,0,0,0,0,0,  10,10,10,10,10,10,10,10,10,10,10,10,10   )
Sam2<-c(  17, 0,0,0,0,0,0, 16,16,15,15,15,15,  0,0,0,0,0,0,  0,0,0,0,0,0,  0,0,0,0,0,0,  0,0,0,0,0,0,  0,0,0,0,0,0,  0,0,0,0,0,0,  0,0,0,0,0,0,  0,0,0,0,0,0, 7,7,7,7,7,7,7,7,7,7,7,7,7 )
Sam3<-c(  25,  0,0,0,0,0,0,  0,0,0,0,0,0,  15,15, 15,15,14,14,  0,0,0,0,0,0,  0,0,0,0,0,0,  0,0,0,0,0,0,  0,0,0,0,0,0,  0,0,0,0,0,0,  0,0,0,0,0,0,  0,0,0,0,0,0, 7,7,7,7,7,7,7,7,7,6,6,6,6      )
Sam4<-c( 33  ,  0,0,0,0,0,0,  0,0,0,0,0,0,  0,0,0,0,0,0, 14,14,14,14,14,14,  0,0,0,0,0,0,  0,0,0,0,0,0,  0,0,0,0,0,0,  0,0,0,0,0,0,  0,0,0,0,0,0,  0,0,0,0,0,0, 7,7,7,7,7,6,6,6,6,6,6,6,6    )
Sam5<-c(  42,  0,0,0,0,0,0,  0,0,0,0,0,0,  0,0,0,0,0,0,  0,0,0,0,0,0, 14,13,13,13,13,13,  0,0,0,0,0,0,  0,0,0,0,0,0,  0,0,0,0,0,0,  0,0,0,0,0,0,  0,0,0,0,0,0, 7,6,6,6,6,6,6,6,6,6,6,6,6 )
Sam6<-c(133, 0,0,0,0,0,0,  0,0,0,0,0,0,  0,0,0,0,0,0,  0,0,0,0,0,0,  0,0,0,0,0,0,  6,6,6,6,5,5, 0,0,0,0,0,0,  0,0,0,0,0,0,  0,0,0,0,0,0,  0,0,0,0,0,0,  3,3,3,3,3,3,3,2,2,2,2,2,2   )
Sam7<-c( 150,   0,0,0,0,0,0,  0,0,0,0,0,0,  0,0,0,0,0,0,  0,0,0,0,0,0,  0,0,0,0,0,0,  0,0,0,0,0,0, 5,4,4,4,4,4,  0,0,0,0,0,0,  0,0,0,0,0,0,  0,0,0,0,0,0, 2,2,2,2,2,2,2,2,2,2,2,2,1   )
Sam8<-c( 167,  0,0,0,0,0,0,  0,0,0,0,0,0,  0,0,0,0,0,0,  0,0,0,0,0,0,  0,0,0,0,0,0,  0,0,0,0,0,0,  0,0,0,0,0,0, 3,3,3,3,3,2, 0,0,0,0,0,0,  0,0,0,0,0,0,  2,2,2,1,1,1,1,1,1,1,1,1,1  )
Sam9<-c(175,  0,0,0,0,0,0,  0,0,0,0,0,0,  0,0,0,0,0,0,  0,0,0,0,0,0,  0,0,0,0,0,0,  0,0,0,0,0,0,  0,0,0,0,0,0,  0,0,0,0,0,0, 3,2,2,2,2,1,  0,0,0,0,0,0, 1,1,1,1,1,1,1,1,1,1,1,1,1  )
Sam10<-c(183,  0,0,0,0,0,0,  0,0,0,0,0,0,  0,0,0,0,0,0,  0,0,0,0,0,0,  0,0,0,0,0,0,  0,0,0,0,0,0,  0,0,0,0,0,0,  0,0,0,0,0,0,  0,0,0,0,0,0, 1,1,1,1,1,1,1,1,1,1,1,1,1,1,1,1,1,0,0 )


Dataset126<-rbind(Sam1,Sam2,Sam3,Sam4,Sam5, Sam6,Sam7,Sam8,Sam9,Sam10)

Sam1<-c( 10,10,10,10,10,10,10,10,10,10,10,10,10,10,10,10,10,10,10,10 , 0,0,0,0,0,0,0,0,0,0,0,0,0,  0,0,0,0,0,0,0,0,0,0,0,0,0,  0,0,0,0,0,0,0,0,0,0,0,0,0,  0,0,0,0,0,0,0,0,0,0,0,0,0,  0,0,0,0,0,0,0,0,0,0,0,0,0,  0,0,0,0,0,0,0,0,0,0,0,0,0,  0,0,0,0,0,0,0,0,0,0,0,0,0,  0,0,0,0,0,0,0,0,0,0,0,0,0,  0,0,0,0,0,0,0,0,0,0,0,0,0)
Sam2<-c(  17, 16,16,15,15,15,15, 0,0,0,0,0,0,0,0,0,0,0,0,0,  7,7,7,7,7,7,7,7,7,7,7,7,7,0,0,0,0,0,0,0,0,0,0,0,0,0,  0,0,0,0,0,0,0,0,0,0,0,0,0,  0,0,0,0,0,0,0,0,0,0,0,0,0,  0,0,0,0,0,0,0,0,0,0,0,0,0,  0,0,0,0,0,0,0,0,0,0,0,0,0,  0,0,0,0,0,0,0,0,0,0,0,0,0,  0,0,0,0,0,0,0,0,0,0,0,0,0,  0,0,0,0,0,0,0,0,0,0,0,0,0 )
Sam3<-c(  25,  15,15, 15,15,14,14, 0,0,0,0,0,0,0,0,0,0,0,0,0,  0,0,0,0,0,0,0,0,0,0,0,0,0,  7,7,7,7,7,7,7,7,7,6,6,6,6 ,0,0,0,0,0,0,0,0,0,0,0,0,0,  0,0,0,0,0,0,0,0,0,0,0,0,0,  0,0,0,0,0,0,0,0,0,0,0,0,0,  0,0,0,0,0,0,0,0,0,0,0,0,0,  0,0,0,0,0,0,0,0,0,0,0,0,0,  0,0,0,0,0,0,0,0,0,0,0,0,0,  0,0,0,0,0,0,0,0,0,0,0,0,0     )
Sam4<-c( 33  ,14,14,14,14,14,14,0,0,0,0,0,0,0,0,0,0,0,0,0,  0,0,0,0,0,0,0,0,0,0,0,0,0,   7,7,7,7,7,6,6,6,6,6,6,6,6 ,0,0,0,0,0,0,0,0,0,0,0,0,0,  0,0,0,0,0,0,0,0,0,0,0,0,0,  0,0,0,0,0,0,0,0,0,0,0,0,0,  0,0,0,0,0,0,0,0,0,0,0,0,0,  0,0,0,0,0,0,0,0,0,0,0,0,0,  0,0,0,0,0,0,0,0,0,0,0,0,0,  0,0,0,0,0,0,0,0,0,0,0,0,0   )
Sam5<-c(  42, 14,13,13,13,13,13, 0,0,0,0,0,0,0,0,0,0,0,0,0,  0,0,0,0,0,0,0,0,0,0,0,0,0,  0,0,0,0,0,0,0,0,0,0,0,0,0,  0,0,0,0,0,0,0,0,0,0,0,0,0,  7,6,6,6,6,6,6,6,6,6,6,6,6 , 0,0,0,0,0,0,0,0,0,0,0,0,0,  0,0,0,0,0,0,0,0,0,0,0,0,0,  0,0,0,0,0,0,0,0,0,0,0,0,0,  0,0,0,0,0,0,0,0,0,0,0,0,0,  0,0,0,0,0,0,0,0,0,0,0,0,0)
Sam6<-c(133, 6,6,6,6,5,5,0,0,0,0,0,0,0,0,0,0,0,0,0 ,0,0,0,0,0,0,0,0,0,0,0,0,0 ,0,0,0,0,0,0,0,0,0,0,0,0,0 ,0,0,0,0,0,0,0,0,0,0,0,0,0 ,0,0,0,0,0,0,0,0,0,0,0,0,0 , 3,3,3,3,3,3,3,2,2,2,2,2,2  ,0,0,0,0,0,0,0,0,0,0,0,0,0 ,0,0,0,0,0,0,0,0,0,0,0,0,0 ,0,0,0,0,0,0,0,0,0,0,0,0,0 ,0,0,0,0,0,0,0,0,0,0,0,0,0  )
Sam7<-c( 150,  5,4,4,4,4,4,0,0,0,0,0,0,0,0,0,0,0,0,0 ,0,0,0,0,0,0,0,0,0,0,0,0,0 ,0,0,0,0,0,0,0,0,0,0,0,0,0 ,0,0,0,0,0,0,0,0,0,0,0,0,0 ,0,0,0,0,0,0,0,0,0,0,0,0,0 ,0,0,0,0,0,0,0,0,0,0,0,0,0 ,2,2,2,2,2,2,2,2,2,2,2,2,1  ,0,0,0,0,0,0,0,0,0,0,0,0,0 ,0,0,0,0,0,0,0,0,0,0,0,0,0 ,0,0,0,0,0,0,0,0,0,0,0,0,0  )
Sam8<-c( 167, 3,3,3,3,3,2,0,0,0,0,0,0,0,0,0,0,0,0,0 ,0,0,0,0,0,0,0,0,0,0,0,0,0 ,0,0,0,0,0,0,0,0,0,0,0,0,0 ,0,0,0,0,0,0,0,0,0,0,0,0,0 ,0,0,0,0,0,0,0,0,0,0,0,0,0 ,0,0,0,0,0,0,0,0,0,0,0,0,0 ,0,0,0,0,0,0,0,0,0,0,0,0,0 , 2,2,2,1,1,1,1,1,1,1,1,1,1 ,0,0,0,0,0,0,0,0,0,0,0,0,0 ,0,0,0,0,0,0,0,0,0,0,0,0,0  )
Sam9<-c(175, 3,2,2,2,2,1 ,0,0,0,0,0,0,0,0,0,0,0,0,0 ,0,0,0,0,0,0,0,0,0,0,0,0,0 ,0,0,0,0,0,0,0,0,0,0,0,0,0 ,0,0,0,0,0,0,0,0,0,0,0,0,0 ,0,0,0,0,0,0,0,0,0,0,0,0,0 ,0,0,0,0,0,0,0,0,0,0,0,0,0 ,0,0,0,0,0,0,0,0,0,0,0,0,0 ,0,0,0,0,0,0,0,0,0,0,0,0,0 ,1,1,1,1,1,1,1,1,1,1,1,1,1 ,0,0,0,0,0,0,0,0,0,0,0,0,0  )
Sam10<-c(183, 1,1,1,1,1,1 ,0,0,0,0,0,0,0,0,0,0,0,0,0 ,0,0,0,0,0,0,0,0,0,0,0,0,0 ,0,0,0,0,0,0,0,0,0,0,0,0,0 ,0,0,0,0,0,0,0,0,0,0,0,0,0 ,0,0,0,0,0,0,0,0,0,0,0,0,0 ,0,0,0,0,0,0,0,0,0,0,0,0,0 ,0,0,0,0,0,0,0,0,0,0,0,0,0 ,0,0,0,0,0,0,0,0,0,0,0,0,0 ,0,0,0,0,0,0,0,0,0,0,0,0,0 ,1,1,1,1,1,1,1,1,1,1,1,0,0 )


Dataset127<-rbind(Sam1,Sam2,Sam3,Sam4,Sam5, Sam6,Sam7,Sam8,Sam9,Sam10)


Sam1<-c( 10,10,10,10,10,10,10,10,10,10,10,10,10,10,10,10,10,10,10,10   )
Sam2<-c(  16,17,16,15,15,15,15, 7,7,7,7,7,7,7,7,7,7,7,7,7 )
Sam3<-c(  15,15,25, 15,15,14,14, 7,7,7,7,7,7,7,7,7,6,6,6,6      )
Sam4<-c( 14,14,14,33,14,14,14, 7,7,7,7,7,6,6,6,6,6,6,6,6    )
Sam5<-c( 14,13,13,13,42,13,13, 7,6,6,6,6,6,6,6,6,6,6,6,6 )
Sam6<-c(6,6,6,6,5,133,5, 3,3,3,3,3,3,3,2,2,2,2,2,2   )
Sam7<-c( 5,4,4,4,4,4,150,2,2,2,2,2,2,2,2,2,2,2,2,1   )
Sam8<-c(  3,3,3,3,3,2, 2,167,2,2,1,1,1,1,1,1,1,1,1,1  )
Sam9<-c( 3,2,2,2,2,1,1,1,175,1,1,1,1,1,1,1,1,1,1,1  )
Sam10<-c( 1,1,1,1,1,1,1,1,1,183,1,1,1,1,1,1,1,1,0,0 )


Dataset128<-rbind(Sam1,Sam2,Sam3,Sam4,Sam5, Sam6,Sam7,Sam8,Sam9,Sam10)

Sam1<-c( 10,10,10,10,10,10,10,10,10,10,10,10,10,10,10,10,10,10,10,10   )
Sam2<-c(   16,16,15,15,15,15, 7,7,7,7,7,17,7,7,7,7,7,7,7,7 )
Sam3<-c(    15,15, 15,15,14,14, 7,7,7,7,7,7,25,7,7,7,6,6,6,6      )
Sam4<-c( 14,14,14,14,14,14, 7,7,7,7,7,6,6,33  ,6,6,6,6,6,6    )
Sam5<-c(   14,13,13,13,13,13, 7,6,6,6,6,6,6,6,42,6,6,6,6,6 )
Sam6<-c(6,6,6,6,5,5, 3,3,3,3,3,3,3,2,2,133,2,2,2,2   )
Sam7<-c(  5,4,4,4,4,4,2,2,2,2,2,2,2,2,2,2,150,2,2,1   )
Sam8<-c(  3,3,3,3,3,2, 2,2,2,1,1,1,1,1,1,1,1,167,1,1  )
Sam9<-c( 3,2,2,2,2,1,1,1,1,1,1,1,1,1,1,1,1,1,175,1  )
Sam10<-c(1,1,1,1,1,1,1,1,1,1,1,1,1,1,1,1,1,0,0,183 )


Dataset129<-rbind(Sam1,Sam2,Sam3,Sam4,Sam5, Sam6,Sam7,Sam8,Sam9,Sam10)

Sam1<-sample(c(10,10,10,10,10,10,10,10,10,10,10,10,10,10,10,10,10,10,10,10), 20, replace=FALSE)
Sam2<-sample(c( 16,16,15,15,15,15, 7,7,7,7,7,17,7,7,7,7,7,7,7,7 ), 20, replace=FALSE)
Sam3<-sample(c( 15,15, 15,15,14,14, 7,7,7,7,7,7,25,7,7,7,6,6,6,6  ), 20, replace=FALSE)
Sam4<-sample(c(14,14,14,14,14,14, 7,7,7,7,7,6,6,33  ,6,6,6,6,6,6 ), 20, replace=FALSE)
Sam5<-sample(c( 14,13,13,13,13,13, 7,6,6,6,6,6,6,6,42,6,6,6,6,6 ), 20, replace=FALSE)
Sam6<-sample(c(6,6,6,6,5,5, 3,3,3,3,3,3,3,2,2,133,2,2,2,2), 20, replace=FALSE)
Sam7<-sample(c( 5,4,4,4,4,4,2,2,2,2,2,2,2,2,2,2,150,2,2,1 ), 20, replace=FALSE)
Sam8<-sample(c(3,3,3,3,3,2, 2,2,2,1,1,1,1,1,1,1,1,167,1,1), 20, replace=FALSE)
Sam9<-sample(c(3,2,2,2,2,1,1,1,1,1,1,1,1,1,1,1,1,1,175,1 ), 20, replace=FALSE)
Sam10<-sample(c(1,1,1,1,1,1,1,1,1,1,1,1,1,1,1,1,1,0,0,183), 20, replace=FALSE)

Dataset130<-rbind(Sam1,Sam2,Sam3,Sam4,Sam5, Sam6,Sam7,Sam8,Sam9,Sam10)


Sam1<-sample(c(10,10,10,10,10,10,10,10,10,10,10,10,10,10,10,10,10,10,10,10   ,0,0,0,0,0,0,0,0,0,0 ), 20, replace=FALSE)
Sam2<-sample(c( 16,16,15,15,15,15, 7,7,7,7,7,17,7,7,7,7,7,7,7,7 ,0,0,0,0,0,0,0,0,0,0), 20, replace=FALSE)
Sam3<-sample(c( 15,15, 15,15,14,14, 7,7,7,7,7,7,25,7,7,7,6,6,6,6  ,0,0,0,0,0,0,0,0,0,0), 20, replace=FALSE)
Sam4<-sample(c(14,14,14,14,14,14, 7,7,7,7,7,6,6,33  ,6,6,6,6,6,6 ,0,0,0,0,0,0,0,0,0,0), 20, replace=FALSE)
Sam5<-sample(c( 14,13,13,13,13,13, 7,6,6,6,6,6,6,6,42,6,6,6,6,6 ,0,0,0,0,0,0,0,0,0,0), 20, replace=FALSE)
Sam6<-sample(c(6,6,6,6,5,5, 3,3,3,3,3,3,3,2,2,133,2,2,2,2,0,0,0,0,0,0,0,0,0,0 ), 20, replace=FALSE)
Sam7<-sample(c( 5,4,4,4,4,4,2,2,2,2,2,2,2,2,2,2,150,2,2,1 ,0,0,0,0,0,0,0,0,0,0 ), 20, replace=FALSE)
Sam8<-sample(c(3,3,3,3,3,2, 2,2,2,1,1,1,1,1,1,1,1,167,1,1,0,0,0,0,0,0,0,0,0,0 ), 20, replace=FALSE)
Sam9<-sample(c(3,2,2,2,2,1,1,1,1,1,1,1,1,1,1,1,1,1,175,1 ,0,0,0,0,0,0,0,0,0,0 ), 20, replace=FALSE)
Sam10<-sample(c(1,1,1,1,1,1,1,1,1,1,1,1,1,1,1,1,1,0,0,183,0,0,0,0,0,0,0,0,0,0 ), 20, replace=FALSE)

Dataset131<-rbind(Sam1,Sam2,Sam3,Sam4,Sam5, Sam6,Sam7,Sam8,Sam9,Sam10)

Sam1<-sample(c(10,10,10,10,10,10,10,10,10,10,10,10,10,10,10,10,10,10,10,10   ,0,0,0,0,0,0,0,0,0,0 ), 30, replace=FALSE)
Sam2<-sample(c( 16,16,15,15,15,15, 7,7,7,7,7,17,7,7,7,7,7,7,7,7 ,0,0,0,0,0,0,0,0,0,0), 30, replace=FALSE)
Sam3<-sample(c( 15,15, 15,15,14,14, 7,7,7,7,7,7,25,7,7,7,6,6,6,6  ,0,0,0,0,0,0,0,0,0,0), 30, replace=FALSE)
Sam4<-sample(c(14,14,14,14,14,14, 7,7,7,7,7,6,6,33  ,6,6,6,6,6,6 ,0,0,0,0,0,0,0,0,0,0), 30, replace=FALSE)
Sam5<-sample(c( 14,13,13,13,13,13, 7,6,6,6,6,6,6,6,42,6,6,6,6,6 ,0,0,0,0,0,0,0,0,0,0), 30, replace=FALSE)Sam6<-sample(c(6,6,6,6,5,5, 3,3,3,3,3,3,3,2,2,133,2,2,2,2,0,0,0,0,0,0,0,0,0,0 ), 30, replace=FALSE)
Sam7<-sample(c( 5,4,4,4,4,4,2,2,2,2,2,2,2,2,2,2,150,2,2,1 ,0,0,0,0,0,0,0,0,0,0 ), 30, replace=FALSE)
Sam8<-sample(c(3,3,3,3,3,2, 2,2,2,1,1,1,1,1,1,1,1,167,1,1,0,0,0,0,0,0,0,0,0,0 ), 30, replace=FALSE)
Sam9<-sample(c(3,2,2,2,2,1,1,1,1,1,1,1,1,1,1,1,1,1,175,1 ,0,0,0,0,0,0,0,0,0,0 ), 30, replace=FALSE)
Sam10<-sample(c(1,1,1,1,1,1,1,1,1,1,1,1,1,1,1,1,1,0,0,183,0,0,0,0,0,0,0,0,0,0 ), 30, replace=FALSE)

Dataset132<-rbind(Sam1,Sam2,Sam3,Sam4,Sam5, Sam6,Sam7,Sam8,Sam9,Sam10)
